# Supplementary material for: From SNPs to pathways: Biological interpretation of type 2 diabetes (T2DM) genome wide association study (GWAS) results
Source: PLoS One. 2018 Apr 4;13(4):e0193515. doi: 10.1371/journal.pone.0193515 (PMC5884486; doi:10.1371/journal.pone.0193515)
Supplement: S1 Table — The 757 T2DM SNPs retrieved from the GWAS Catalog reported with genes and pathways found using the workflow described in this study. (XLSX) [file pone.0193515.s003.xlsx]

## Sheet: Sheet
Pathway ID	Pathway name	Gene count	Gene ID 1	Gene name 1	SNP 1	Gene ID 2	Gene name 2	SNP 2	Gene ID 3	Gene name 3	SNP 3	Gene ID 4	Gene name 4	SNP 4	Gene ID 5	Gene name 5	SNP 5	Gene ID 6	Gene name 6	SNP 6	Gene ID 7	Gene name 7	SNP 7	Gene ID 8	Gene name 8	SNP 8	Gene ID 9	Gene name 9	SNP 9	Gene ID 10	Gene name 10	SNP 10	Gene ID 11	Gene name 11	SNP 11	Gene ID 12	Gene name 12	SNP 12	Gene ID 13	Gene name 13	SNP 13
WP1824	GPCR downstream signaling	13	ENSG00000182901	RGS7	rs679992	ENSG00000198873	GRK5	rs10886471	ENSG00000173175	RASGRP1	rs7403531	ENSG00000134640	MTNR1B	rs10830962, rs10830963	ENSG00000065325	GLP2R	rs78761021	ENSG00000112038	OPRM1	rs9384193	ENSG00000060558	GNA15	rs2302063	ENSG00000010310	GIPR	rs11671664	ENSG00000171517	LPAR3	rs1886644	ENSG00000168398	BDKRB2	rs2069590	ENSG00000160360	GPSM1	rs11787792, rs3829109, rs1135314, rs28642252	ENSG00000109255	NMU	rs13434995	ENSG00000106113	CRHR2	rs2284219, rs917195
WP4172	PI3K-Akt Signaling Pathway	12	ENSG00000101680	LAMA1	rs8090011	ENSG00000254647	INS	rs3842770	ENSG00000112715	VEGFA	rs998584	ENSG00000171517	LPAR3	rs1886644	ENSG00000152254	G6PC2	rs13387347, rs560887	ENSG00000165025	SYK	rs10993738	ENSG00000171791	BCL2	rs12454712	ENSG00000111713	GYS2	rs10841855	ENSG00000019991	HGF	rs5745709	ENSG00000041982	TNC	rs1888221	ENSG00000102466	FGF14	rs2607653	ENSG00000017427	IGF1	rs35767
WP2882	Nuclear Receptors Meta-Pathway	11	ENSG00000109667	SLC2A9	rs16890979, rs3775948	ENSG00000179562	GCC1	rs806215	ENSG00000204531	POU5F1	rs3130501, rs3132524	ENSG00000111424	VDR	rs2239181	ENSG00000163581	SLC2A2	rs11920090, rs8192675	ENSG00000019991	HGF	rs5745709	ENSG00000160211	G6PD	rs1050828	ENSG00000069702	TGFBR3	rs11165354, rs3738441	ENSG00000187957	DNER	rs1861612	ENSG00000112033	PPARD	rs7744392, rs3798343	ENSG00000025434	NR1H3	rs10501320
WP3810	Cardiac conduction	11	ENSG00000069431	ABCC9	rs4148660	ENSG00000124780	KCNK17	rs1535500	ENSG00000095981	KCNK16	rs1535500	ENSG00000053918	KCNQ1	rs117601636, rs231362, rs231356, rs8181588, rs163177, rs2237892, rs163182, rs163184, rs2283228, rs2237895, rs2237896, rs2237897	ENSG00000132681	LTBP2	rs11159086	ENSG00000102466	FGF14	rs2607653	ENSG00000173338	KCNK7	rs111669836	ENSG00000186439	TRDN	rs11154178	ENSG00000074370	ATP2A3	rs1006703	ENSG00000157445	CACNA2D3	rs358079	ENSG00000174437	ATP2A2	rs3026485
WP3932	Focal Adhesion-PI3K-Akt-mTOR-signaling pathway	10	ENSG00000101680	LAMA1	rs8090011	ENSG00000254647	INS	rs3842770	ENSG00000112715	VEGFA	rs998584	ENSG00000171517	LPAR3	rs1886644	ENSG00000111713	GYS2	rs10841855	ENSG00000163581	SLC2A2	rs11920090, rs8192675	ENSG00000019991	HGF	rs5745709	ENSG00000041982	TNC	rs1888221	ENSG00000102466	FGF14	rs2607653	ENSG00000017427	IGF1	rs35767
WP236	Adipogenesis	9	ENSG00000254647	INS	rs3842770	ENSG00000101577	LPIN2	rs10460009	ENSG00000135100	HNF1A	rs12427353, rs55783344	ENSG00000111186	WNT5B	rs4766398, rs10773971	ENSG00000112033	PPARD	rs7744392, rs3798343	ENSG00000181092	ADIPOQ	rs182052	ENSG00000025434	NR1H3	rs10501320	ENSG00000017427	IGF1	rs35767	ENSG00000104918	RETN	rs1423096
WP1825	GPCR ligand binding	9	ENSG00000010310	GIPR	rs11671664	ENSG00000188064	WNT7B	rs55769859	ENSG00000171517	LPAR3	rs1886644	ENSG00000168398	BDKRB2	rs2069590	ENSG00000109255	NMU	rs13434995	ENSG00000134640	MTNR1B	rs10830962, rs10830963	ENSG00000065325	GLP2R	rs78761021	ENSG00000112038	OPRM1	rs9384193	ENSG00000106113	CRHR2	rs2284219, rs917195
WP4049	Neutrophil degranulation	9	ENSG00000119655	NPC2	rs11159086	ENSG00000112062	MAPK14	rs3761980, rs80028505	ENSG00000068650	ATP11A	rs282587	ENSG00000185000	DGAT1	rs62530366	ENSG00000198168	SVIP	rs712022	ENSG00000163636	PSMD6	rs9828933	ENSG00000104918	KCNK16	rs1535500	ENSG00000173930	SLCO4C1	rs2548724	ENSG00000183019	MCEMP1	rs1423096
WP4098	Ion channel transport	9	ENSG00000168447	SCNN1B	rs250567	ENSG00000068650	ATP11A	rs282587	ENSG00000185344	ATP6V0A2	rs6488898	ENSG00000132681	ATP1A4	rs16831514	ENSG00000186439	TRDN	rs11154178	ENSG00000074370	ATP2A3	rs1006703	ENSG00000174437	ATP2A2	rs3026485	ENSG00000127325	BEST3	rs75229567	ENSG00000109158	GABRA4	rs2055942
WP1935	Transport of bile salts and organic acids, metal ions and amine compounds	8	ENSG00000111181	SLC6A12	rs499368	ENSG00000110628	SLC22A18	rs2283231	ENSG00000197891	SLC22A12	rs505802	ENSG00000175003	SLC22A1	rs683369	ENSG00000158296	SLC13A3	rs847058	ENSG00000168065	SLC22A11	rs2078267	ENSG00000004809	SLC22A16	rs13219760	ENSG00000146477	SLC22A3	rs622217
WP3594	Circadian rythm related genes	8	ENSG00000108557	RAI1	rs11656775	ENSG00000117707	PROX1	rs2075423, rs340874	ENSG00000121671	CRY2	rs11605924	ENSG00000134640	MTNR1B	rs10830962, rs10830963	ENSG00000106331	PAX4	rs10229583	ENSG00000181092	ADIPOQ	rs182052	ENSG00000025434	NR1H3	rs10501320	ENSG00000275410	HNF1B	rs4430796, rs10908278
WP2877	Vitamin D Receptor Pathway	8	ENSG00000111424	VDR	rs2239181	ENSG00000172575	RASGRP1	rs7403531	ENSG00000099331	MYO9B	rs11086054, rs17533903	ENSG00000160211	G6PD	rs1050828	ENSG00000135100	HNF1A	rs12427353, rs55783344	ENSG00000187957	DNER	rs1861612	ENSG00000112033	PPARD	rs7744392, rs3798343	ENSG00000196735	HLA-DQA1	rs9271774
WP3339	TCF dependent signaling in response to WNT	8	ENSG00000002746	HECW1	rs10231619	ENSG00000159692	CTBP1	rs73069940	ENSG00000196781	TLE1	rs2506125, rs2796441	ENSG00000070770	CSNK2A2	rs74019828	ENSG00000163636	PSMD6	rs9828933	ENSG00000116128	BCL9	rs79128089	ENSG00000140332	TLE3	rs11630316	ENSG00000197061	HIST1H4C	rs198846
WP382	MAPK Signaling Pathway	8	ENSG00000112062	MAPK14	rs3761980, rs80028505	ENSG00000006283	CACNA1G	rs989128	ENSG00000172575	RASGRP1	rs7403531	ENSG00000180370	PAK2	rs843532	ENSG00000102466	FGF14	rs2607653	ENSG00000135090	TAOK3	rs673078	ENSG00000157445	CACNA2D3	rs358079	ENSG00000157764	BRAF	rs9648716
WP306	Focal Adhesion	8	ENSG00000101680	LAMA1	rs8090011	ENSG00000112715	VEGFA	rs998584	ENSG00000171791	BCL2	rs12454712	ENSG00000019991	HGF	rs5745709	ENSG00000180370	PAK2	rs843532	ENSG00000041982	TNC	rs1888221	ENSG00000157764	BRAF	rs9648716	ENSG00000017427	IGF1	rs35767
WP3888	VEGFA-VEGFR2 Signaling Pathway	8	ENSG00000112062	MAPK14	rs3761980, rs80028505	ENSG00000112715	VEGFA	rs998584	ENSG00000107338	SHB	rs10973627	ENSG00000171791	BCL2	rs12454712	ENSG00000180370	PAK2	rs843532	ENSG00000185104	FAF1	rs17106184,	ENSG00000185359	HGS	rs73354145	ENSG00000138115	CYP2C8	rs2275620
WP615	Senescence and Autophagy in Cancer	7	ENSG00000254647	INS	rs3842770	ENSG00000112062	MAPK14	rs3761980, rs80028505	ENSG00000126581	BECN1	rs10512488	ENSG00000171791	BCL2	rs12454712	ENSG00000057663	ATG5	rs484621	ENSG00000157764	BRAF	rs9648716	ENSG00000017427	IGF1	rs35767
WP3577	Class I MHC mediated antigen processing &amp; presentation	7	ENSG00000127870	RNF6	rs10507349	ENSG00000009335	UBE3C	rs1182436	ENSG00000183580	FBXL7	rs80333777	ENSG00000115239	ASB3	rs73934724	ENSG00000163636	PSMD6	rs9828933	ENSG00000182247	UBE2E2	rs7612463, rs1845900	ENSG00000109466	FGF14	rs2607653
WP437	EGF/EGFR Signaling Pathway	7	ENSG00000112062	MAPK14	rs3761980, rs80028505	ENSG00000138193	PLCE1	rs1223629	ENSG00000204842	ATXN2	rs10774625	ENSG00000182541	LIMK2	rs2106294	ENSG00000157764	LRFN2	rs148347825	ENSG00000185359	HGS	rs73354145	ENSG00000117676	RPS6KA1	rs3790645
WP1848	Metabolism of carbohydrates	7	ENSG00000152254	G6PC2	rs13387347, rs560887	ENSG00000106633	GCK	rs1799884, rs4607517	ENSG00000111713	GYS2	rs10841855	ENSG00000163581	SLC2A2	rs11920090, rs8192675	ENSG00000160211	G6PD	rs1050828	ENSG00000156515	HK1	rs4745982, rs10823343	ENSG00000152556	PFKM	rs2408955
WP299	Nuclear Receptors in Lipid Metabolism and Toxicity	7	ENSG00000077092	RARB	rs1286772	ENSG00000111424	VDR	rs2239181	ENSG00000160179	ABCG1	rs914189	ENSG00000130649	CYP2E1	rs2070676, rs2070677	ENSG00000112033	PPARD	rs7744392, rs3798343	ENSG00000025434	NR1H3	rs10501320	ENSG00000165029	ABCA1	rs4149327
WP2848	Differentiation Pathway	6	ENSG00000254647	INS	rs3842770	ENSG00000112715	VEGFA	rs998584	ENSG00000171094	ALK	rs13411840	ENSG00000188064	WNT7B	rs55769859	ENSG00000019991	HGF	rs5745709	ENSG00000017427	IGF1	rs35767
WP2664	Gastrin-CREB signalling pathway via PKC and MAPK	6	ENSG00000171517	LPAR3	rs1886644	ENSG00000168398	BDKRB2	rs2069590	ENSG00000198873	GRK5	rs10886471	ENSG00000109255	NMU	rs13434995	ENSG00000117676	RPS6KA1	rs3790645	ENSG00000060558	GNA15	rs2302063
WP1817	Fatty acid, triacylglycerol, and ketone body metabolism	6	ENSG00000149084	HSD17B12	rs1061810	ENSG00000185000	DGAT1	rs62530366	ENSG00000151726	ACSL1	rs60780116	ENSG00000101577	LPIN2	rs10460009	ENSG00000112033	PPARD	rs7744392, rs3798343	ENSG00000072778	ACADVL	rs507506
WP1822	Generic Transcription Pathway	6	ENSG00000197937	ZNF347	rs1133146	ENSG00000077092	RARB	rs1286772	ENSG00000111424	VDR	rs2239181	ENSG00000197497	ZNF665	rs1133146	ENSG00000196456	ZNF775	rs7810240	ENSG00000112033	PPARD	rs7744392, rs3798343
WP4066	Interleukin-4 and 13 signaling	6	ENSG00000116574	RHOU	rs6426514	ENSG00000112715	VEGFA	rs998584	ENSG00000162594	IL23R	rs12743974	ENSG00000171791	BCL2	rs12454712	ENSG00000019991	HGF	rs5745709	ENSG00000112038	OPRM1	rs9384193
WP23	B Cell Receptor Signaling Pathway	6	ENSG00000117322	CR2	rs17045328	ENSG00000112062	MAPK14	rs3761980, rs80028505	ENSG00000165025	SYK	rs10993738	ENSG00000110651	CD81	rs1049549	ENSG00000157764	LRFN2	rs148347825	ENSG00000117676	RPS6KA1	rs3790645
WP1843	L1CAM interactions	6	ENSG00000101680	LAMA1	rs8090011	ENSG00000132535	DLG4	rs507506	ENSG00000070770	CSNK2A2	rs74019828	ENSG00000029534	ANK1	rs12549902, rs516946, rs515071, rs6474359, rs4737009	ENSG00000163554	SPTA1	rs857691	ENSG00000117676	RPS6KA1	rs3790645
WP4018	Pathways in clear cell renal cell carcinoma	6	ENSG00000163939	PBRM1	rs2590838, rs1108842	ENSG00000112715	VEGFA	rs998584	ENSG00000092621	PHGDH	rs478093	ENSG00000140945	CDH13	rs12051272	ENSG00000156515	HK1	rs4745982, rs10823343	ENSG00000152556	PFKM	rs2408955
WP3542	ER to Golgi Anterograde Transport	6	ENSG00000254647	INS	rs3842770	ENSG00000177951	BET1L	rs3782123	ENSG00000174871	CNIH2	rs510398	ENSG00000106636	YKT6	rs4607517, rs3824065	ENSG00000029534	ANK1	rs12549902, rs516946, rs515071, rs6474359, rs4737009	ENSG00000163554	SPTA1	rs857691
WP2735	RAF/MAP kinase cascade	6	ENSG00000132535	DLG4	rs507506	ENSG00000019991	HGF	rs5745709	ENSG00000172575	RASGRP1	rs7403531	ENSG00000163636	PSMD6	rs9828933	ENSG00000157764	LRFN2	rs148347825	ENSG00000163554	SPTA1	rs857691
WP1780	ABC-family proteins mediated transport	6	ENSG00000069431	ABCC9	rs4148660	ENSG00000198691	ABCA4	rs17110736	ENSG00000150967	ABCB9	rs4275659	ENSG00000001626	CFTR	rs4148689	ENSG00000160179	ABCG1	rs914189	ENSG00000163636	PSMD6	rs9828933
WP536	Calcium Regulation in the Cardiac Cell	6	ENSG00000182901	RGS7	rs679992	ENSG00000198873	GRK5	rs10886471	ENSG00000173175	RASGRP1	rs7403531	ENSG00000132681	ATP1A4	rs16831514	ENSG00000074370	CSNK2A2	rs74019828	ENSG00000174437	ATP2A2	rs3026485
WP366	TGF-beta Signaling Pathway	6	ENSG00000112062	MAPK14	rs3761980, rs80028505	ENSG00000180370	PAK2	rs843532	ENSG00000182541	LIMK2	rs2106294	ENSG00000041982	TNC	rs1888221	ENSG00000069702	TGFBR3	rs11165354, rs3738441	ENSG00000185359	HGS	rs73354145
WP4102	Deubiquitination	6	ENSG00000126581	BECN1	rs10512488	ENSG00000001626	CFTR	rs4148689	ENSG00000162601	MYSM1	rs2811893	ENSG00000114316	USP4	rs9818758	ENSG00000163636	PSMD6	rs9828933	ENSG00000185359	HGS	rs73354145
WP3513	Regulation of beta-cell development	6	ENSG00000254647	INS	rs3842770	ENSG00000106633	GCK	rs1799884, rs4607517	ENSG00000163581	SLC2A2	rs11920090, rs8192675	ENSG00000135100	HNF1A	rs12427353, rs55783344	ENSG00000106331	PAX4	rs10229583	ENSG00000275410	HNF1B	rs4430796, rs10908278
WP2799	Regulation of Insulin-like Growth Factor (IGF) transport and uptake by Insulin-like Growth Factor Binding Proteins (IGFBPs)	5	ENSG00000122194	PLG	rs783147	ENSG00000183087	GAS6	rs9604573	ENSG00000041982	TNC	rs1888221	ENSG00000109501	WFS1	rs4689388, rs4458523, rs1801214	ENSG00000017427	IGF1	rs35767
WP1831	Integration of energy metabolism	5	ENSG00000254647	INS	rs3842770	ENSG00000163581	SLC2A2	rs11920090, rs8192675	ENSG00000173175	RASGRP1	rs7403531	ENSG00000181092	ADIPOQ	rs182052	ENSG00000060558	GNA15	rs2302063
WP2740	Glycerophospholipid biosynthesis	5	ENSG00000214530	STARD10	rs77106637	ENSG00000185000	DGAT1	rs62530366	ENSG00000070770	CSNK2A2	rs74019828	ENSG00000101577	LPIN2	rs10460009	ENSG00000087085	ACHE	rs7636
WP2754	Neurotransmitter receptors and postsynaptic signal transmission	5	ENSG00000132535	DLG4	rs507506	ENSG00000173175	ADCY5	rs11717195, rs79223353, rs11708067	ENSG00000157764	BRAF	rs9648716	ENSG00000117676	RPS6KA1	rs3790645	ENSG00000109158	GABRA4	rs2055942
WP4121	Neddylation	5	ENSG00000183580	FBXL7	rs80333777	ENSG00000149600	COMMD7	rs13036344	ENSG00000115239	ASB3	rs73934724	ENSG00000163636	PSMD6	rs9828933	ENSG00000109466	KLHL2	rs12500138
WP399	Wnt Signaling Pathway and Pluripotency	5	ENSG00000188064	WNT7B	rs55769859	ENSG00000159692	CTBP1	rs73069940	ENSG00000204531	POU5F1	rs3130501, rs3132524	ENSG00000111186	WNT5B	rs4766398, rs10773971	ENSG00000112033	PPARD	rs7744392, rs3798343
WP2884	NRF2 pathway	5	ENSG00000109667	SLC2A9	rs16890979, rs3775948	ENSG00000163581	SLC2A2	rs11920090, rs8192675	ENSG00000019991	HGF	rs5745709	ENSG00000160211	G6PD	rs1050828	ENSG00000112033	PPARD	rs7744392, rs3798343
WP702	Metapathway biotransformation	5	ENSG00000185352	HS6ST3	rs2038823	ENSG00000076258	FMO4	rs7412314	ENSG00000130649	CYP2E1	rs2070676, rs2070677	ENSG00000130540	SULT4A1	rs470089	ENSG00000138115	CYP2C8	rs2275620
WP1984	Integrated Breast Cancer Pathway	5	ENSG00000112715	VEGFA	rs998584	ENSG00000171791	BCL2	rs12454712	ENSG00000132591	ERAL1	rs9914988	ENSG00000108175	ZMIZ1	rs12571751, rs703980	ENSG00000157764	LRFN2	rs148347825
WP3931	ESC Pluripotency Pathways	5	ENSG00000188064	WNT7B	rs55769859	ENSG00000135100	HNF1A	rs12427353, rs55783344	ENSG00000102466	FGF14	rs2607653	ENSG00000111186	WNT5B	rs4766398, rs10773971	ENSG00000157764	LRFN2	rs148347825
WP3498	Assembly of the primary cilium	5	ENSG00000103494	RPGRIP1L	rs73607972	ENSG00000137814	HAUS2	rs10851411	ENSG00000138190	EXOC6	rs34773007, rs78627331	ENSG00000157796	WDR19	rs11096990	ENSG00000163468	CCT3	rs12132919
WP4124	Cilium Assembly	5	ENSG00000103494	RPGRIP1L	rs73607972	ENSG00000137814	HAUS2	rs10851411	ENSG00000138190	EXOC6	rs34773007, rs78627331	ENSG00000157796	WDR19	rs11096990	ENSG00000163468	CCT3	rs12132919
WP4129	Plasma lipoprotein assembly, remodeling, and clearance	5	ENSG00000119655	NPC2	rs11159086	ENSG00000198670	LPA	rs10455872	ENSG00000160179	ABCG1	rs914189	ENSG00000025434	NR1H3	rs10501320	ENSG00000165029	ABCA1	rs4149327
WP2406	Cardiac Progenitor Differentiation	5	ENSG00000254647	INS	rs3842770	ENSG00000112062	MAPK14	rs3761980, rs80028505	ENSG00000204531	POU5F1	rs3130501, rs3132524	ENSG00000017427	IGF1	rs35767	ENSG00000169071	ROR2	rs1873747
WP428	Wnt Signaling Pathway	5	ENSG00000188064	WNT7B	rs55769859	ENSG00000159692	CTBP1	rs73069940	ENSG00000070770	CSNK2A2	rs74019828	ENSG00000111186	WNT5B	rs4766398, rs10773971	ENSG00000169071	ROR2	rs1873747
WP289	Myometrial Relaxation and Contraction Pathways	5	ENSG00000182901	RGS7	rs679992	ENSG00000198873	GRK5	rs10886471	ENSG00000173175	RASGRP1	rs7403531	ENSG00000074370	ATP2A3	rs1006703	ENSG00000174437	ATP2A2	rs3026485
WP1919	Signaling by VEGF	5	ENSG00000112062	MAPK14	rs3761980, rs80028505	ENSG00000112715	VEGFA	rs998584	ENSG00000107338	SHB	rs10973627	ENSG00000155849	ELMO1	rs741301	ENSG00000180370	PAK2	rs843532
WP1917	Signaling by Rho GTPases	5	ENSG00000116574	RHOU	rs6426514	ENSG00000128805	ARHGAP22	rs4838605	ENSG00000099331	MYO9B	rs11086054, rs17533903	ENSG00000146376	ARHGAP18	rs17057640	ENSG00000186635	ARAP1	rs1552224, rs77106637, rs11603334
WP3362	Chromatin modifying enzymes	5	ENSG00000163939	PBRM1	rs2590838, rs1108842	ENSG00000143379	SETDB1	rs267738	ENSG00000043143	JADE2	rs329122	ENSG00000167491	GATAD2A	rs150268548, rs3794991	ENSG00000197061	HIST1H4C	rs198846
WP4096	Chromatin organization	5	ENSG00000163939	PBRM1	rs2590838, rs1108842	ENSG00000143379	SETDB1	rs267738	ENSG00000043143	JADE2	rs329122	ENSG00000167491	GATAD2A	rs150268548, rs3794991	ENSG00000197061	HIST1H4C	rs198846
WP2857	Mesodermal Commitment Pathway	5	ENSG00000149948	HMGA2	rs343092	ENSG00000077092	RARB	rs1286772	ENSG00000204531	POU5F1	rs3130501, rs3132524	ENSG00000127603	MACF1	rs2296172	ENSG00000207708	MIR141	rs2110073
WP2512	Integrated Lung Cancer Pathway	4	ENSG00000171094	ALK	rs13411840	ENSG00000163636	PSMD6	rs9828933	ENSG00000157764	BRAF	rs9648716	ENSG00000017427	IGF1	rs35767
WP170	Nuclear Receptors	4	ENSG00000077092	RARB	rs1286772	ENSG00000111424	VDR	rs2239181	ENSG00000112033	PPARD	rs7744392, rs3798343	ENSG00000025434	NR1H3	rs10501320
WP3942	PPAR signaling pathway	4	ENSG00000151726	ACSL1	rs60780116	ENSG00000112033	PPARD	rs7744392, rs3798343	ENSG00000181092	ADIPOQ	rs182052	ENSG00000025434	NR1H3	rs10501320
WP2509	Nanoparticle triggered autophagic cell death	4	ENSG00000254647	INS	rs3842770	ENSG00000126581	BECN1	rs10512488	ENSG00000171791	BCL2	rs12454712	ENSG00000057663	ATG5	rs484621
WP2806	Human Complement System	4	ENSG00000117322	CR2	rs17045328	ENSG00000122194	PLG	rs783147	ENSG00000181092	ADIPOQ	rs182052	ENSG00000060558	GNA15	rs2302063
WP1793	Cell junction organization	4	ENSG00000130202	NECTIN2	rs6857	ENSG00000062038	CDH3	rs4783565	ENSG00000140945	CDH13	rs12051272	ENSG00000072163	LIMS2	rs73954691
WP3436	Synthesis, secretion, and deacylation of Ghrelin	4	ENSG00000254647	INS	rs3842770	ENSG00000087085	ACHE	rs7636	ENSG00000017427	IGF1	rs35767	ENSG00000106113	CRHR2	rs2284219, rs917195
WP2355	Corticotropin-releasing hormone signaling pathway	4	ENSG00000112062	MAPK14	rs3761980, rs80028505	ENSG00000171791	BCL2	rs12454712	ENSG00000157764	BRAF	rs9648716	ENSG00000106113	CRHR2	rs2284219, rs917195
WP3915	Angiopoietin Like Protein 8 Regulatory Pathway	4	ENSG00000254647	INS	rs3842770	ENSG00000112062	MAPK14	rs3761980, rs80028505	ENSG00000025434	NR1H3	rs10501320	ENSG00000117676	RPS6KA1	rs3790645
WP2034	Leptin signaling pathway	4	ENSG00000112062	MAPK14	rs3761980, rs80028505	ENSG00000152270	PDE3B	rs11023332	ENSG00000116678	LEPR	rs1751492	ENSG00000117676	RPS6KA1	rs3790645
WP481	Insulin Signaling	4	ENSG00000112062	MAPK14	rs3761980, rs80028505	ENSG00000111713	GYS2	rs10841855	ENSG00000152556	PFKM	rs2408955	ENSG00000117676	RPS6KA1	rs3790645
WP3472	XBP1(S) activates chaperone genes	4	ENSG00000174851	YIF1A	rs510398	ENSG00000072778	ACADVL	rs507506	ENSG00000109501	WFS1	rs4689388, rs4458523, rs1801214	ENSG00000124783	SSR1	rs9505118
WP1403	AMP-activated Protein Kinase (AMPK) Signaling	4	ENSG00000111713	GYS2	rs10841855	ENSG00000116678	LEPR	rs1751492	ENSG00000181092	ADIPOQ	rs182052	ENSG00000129965	INS-IGF2	rs3842770
WP2773	Degradation of beta-catenin by the destruction complex	4	ENSG00000159692	CTBP1	rs73069940	ENSG00000196781	TLE1	rs2506125, rs2796441	ENSG00000163636	PSMD6	rs9828933	ENSG00000140332	TLE3	rs11630316
WP3315	O-linked glycosylation	4	ENSG00000187210	GCNT1	rs6560517	ENSG00000073849	ST6GAL1	rs16861329	ENSG00000184005	ST6GALNAC3	rs2631781	ENSG00000140873	ADAMTS18	rs148077446
WP4093	Glucose metabolism	4	ENSG00000152254	G6PC2	rs13387347, rs560887	ENSG00000106633	GCK	rs1799884, rs4607517	ENSG00000156515	HK1	rs4745982, rs10823343	ENSG00000152556	PFKM	rs2408955
WP534	Glycolysis and Gluconeogenesis	4	ENSG00000106633	GCK	rs1799884, rs4607517	ENSG00000163581	SLC2A2	rs11920090, rs8192675	ENSG00000156515	HK1	rs4745982, rs10823343	ENSG00000152556	PFKM	rs2408955
WP1946	Cori Cycle	4	ENSG00000254647	INS	rs3842770	ENSG00000163581	SLC2A2	rs11920090, rs8192675	ENSG00000160211	G6PD	rs1050828	ENSG00000156515	HK1	rs4745982, rs10823343
WP1828	Hexose transport	4	ENSG00000152254	G6PC2	rs13387347, rs560887	ENSG00000106633	GCK	rs1799884, rs4607517	ENSG00000163581	SLC2A2	rs11920090, rs8192675	ENSG00000156515	HK1	rs4745982, rs10823343
WP51	Regulation of Actin Cytoskeleton	4	ENSG00000168398	BDKRB2	rs2069590	ENSG00000180370	PAK2	rs843532	ENSG00000102466	FGF14	rs2607653	ENSG00000157764	BRAF	rs9648716
WP3929	Chemokine signaling pathway	4	ENSG00000198873	GRK5	rs10886471	ENSG00000173175	ADCY5	rs11717195, rs79223353, rs11708067	ENSG00000155849	ELMO1	rs741301	ENSG00000157764	BRAF	rs9648716
WP3316	Hedgehog 'off' state	4	ENSG00000103494	RPGRIP1L	rs73607972	ENSG00000173175	ADCY5	rs11717195, rs79223353, rs11708067	ENSG00000163636	PSMD6	rs9828933	ENSG00000157796	WDR19	rs11096990
WP1925	Synthesis of DNA	4	ENSG00000035928	RFC1	rs11096990	ENSG00000168496	FEN1	rs174541	ENSG00000076003	MCM6	rs4988198	ENSG00000163636	PSMD6	rs9828933
WP2772	S Phase	4	ENSG00000035928	RFC1	rs11096990	ENSG00000168496	FEN1	rs174541	ENSG00000076003	MCM6	rs4988198	ENSG00000163636	PSMD6	rs9828933
WP2759	Fc epsilon receptor (FCERI) signaling	4	ENSG00000165025	SYK	rs10993738	ENSG00000172575	RASGRP1	rs7403531	ENSG00000180370	PAK2	rs843532	ENSG00000163636	PSMD6	rs9828933
WP3354	C-type lectin receptors (CLRs)	4	ENSG00000165025	SYK	rs10993738	ENSG00000187796	CARD9	rs11787792, rs3829109, rs1135314	ENSG00000180370	PAK2	rs843532	ENSG00000163636	PSMD6	rs9828933
WP4047	PTEN Regulation	4	ENSG00000090905	TNRC6A	rs17177078	ENSG00000070770	CSNK2A2	rs74019828	ENSG00000163636	PSMD6	rs9828933	ENSG00000167491	GATAD2A	rs150268548, rs3794991
WP3558	Beta-catenin independent WNT signaling	4	ENSG00000090905	TNRC6A	rs17177078	ENSG00000163636	PSMD6	rs9828933	ENSG00000111186	WNT5B	rs4766398, rs10773971	ENSG00000169071	ROR2	rs1873747
WP2669	Potassium Channels	4	ENSG00000069431	ABCC9	rs4148660	ENSG00000124780	KCNK17	rs1535500	ENSG00000095981	KCNK16	rs1535500	ENSG00000173338	KCNK7	rs111669836
WP1936	Transport of inorganic cations/anions and amino acids/oligopeptides	4	ENSG00000111181	SLC6A12	rs499368	ENSG00000168575	SLC20A2	rs6980507	ENSG00000140090	SLC24A4	rs4904947	ENSG00000174502	SLC26A9	rs4077468
WP3309	EPH-Ephrin signaling	4	ENSG00000107338	SHB	rs10973627	ENSG00000105357	MYH14	rs788338	ENSG00000180370	PAK2	rs843532	ENSG00000182541	LIMK2	rs2106294
WP1907	Semaphorin interactions	4	ENSG00000105357	MYH14	rs788338	ENSG00000180370	PAK2	rs843532	ENSG00000221866	PLXNA4	rs10954361	ENSG00000182541	LIMK2	rs2106294
WP1424	Globo Sphingolipid Metabolism	4	ENSG00000175164	ABO	rs579459, rs635634, rs651007	ENSG00000187210	GCNT1	rs6560517	ENSG00000073849	ST6GAL1	rs16861329	ENSG00000184005	ST6GALNAC3	rs2631781
WP2328	Allograft Rejection	4	ENSG00000112715	VEGFA	rs998584	ENSG00000070770	CSNK2A2	rs74019828	ENSG00000179344	HLA-DQB1	rs9273401	ENSG00000196735	HLA-DQA1	rs9271774
WP4105	Transcriptional regulation by RUNX1	4	ENSG00000163939	PBRM1	rs2590838, rs1108842	ENSG00000070770	CSNK2A2	rs74019828	ENSG00000163636	PSMD6	rs9828933	ENSG00000197061	HIST1H4C	rs198846
WP1775	Cell Cycle Checkpoints	4	ENSG00000152253	SPC25	rs13387347, rs560887	ENSG00000076003	MCM6	rs4988198	ENSG00000163636	PSMD6	rs9828933	ENSG00000197061	HIST1H4C	rs198846
WP706	Sudden Infant Death Syndrome (SIDS) Susceptibility Pathways	4	ENSG00000112715	VEGFA	rs998584	ENSG00000106633	GCK	rs1799884, rs4607517	ENSG00000053918	KCNQ1	rs117601636, rs231362, rs231356, rs8181588, rs163177, rs2237892, rs163182, rs163184, rs2283228, rs2237895, rs2237896, rs2237897	ENSG00000204531	POU5F1	rs3130501, rs3132524
WP3624	Lung fibrosis	3	ENSG00000068650	ATP11A	rs282587	ENSG00000019991	HGF	rs5745709	ENSG00000017427	IGF1	rs35767
WP2653	PIP3 activates AKT signaling	3	ENSG00000254647	INS	rs3842770	ENSG00000090905	TNRC6A	rs17177078	ENSG00000019991	HGF	rs5745709
WP2263	Prostate Cancer	3	ENSG00000112062	MAPK14	rs3761980, rs80028505	ENSG00000171791	BCL2	rs12454712	ENSG00000019991	HGF	rs5745709
WP1903	Response to elevated platelet cytosolic Ca2+	3	ENSG00000122194	PLG	rs783147	ENSG00000183087	GAS6	rs9604573	ENSG00000019991	HGF	rs5745709
WP3549	Mitophagy	3	ENSG00000130204	TOMM40	rs6857	ENSG00000070770	CSNK2A2	rs74019828	ENSG00000057663	ATG5	rs484621
WP35	G Protein Signaling Pathways	3	ENSG00000173175	ADCY5	rs11717195, rs79223353, rs11708067	ENSG00000154678	PDE1C	rs10239506	ENSG00000060558	GNA15	rs2302063
WP3668	Hypothesized Pathways in Pathogenesis of Cardiovascular Disease	3	ENSG00000112062	MAPK14	rs3761980, rs80028505	ENSG00000119681	LTBP2	rs11159086	ENSG00000069702	TGFBR3	rs11165354, rs3738441
WP2652	Mitotic Prometaphase	3	ENSG00000152253	SPC25	rs13387347, rs560887	ENSG00000137814	HAUS2	rs10851411	ENSG00000070770	CSNK2A2	rs74019828
WP4010	Liver steatosis AOP	3	ENSG00000151726	ACSL1	rs60780116	ENSG00000112033	PPARD	rs7744392, rs3798343	ENSG00000072778	ACADVL	rs507506
WP727	Monoamine Transport	3	ENSG00000112062	MAPK14	rs3761980, rs80028505	ENSG00000130202	NECTIN2	rs6857	ENSG00000087085	ACHE	rs7636
WP3298	Melatonin metabolism and effects	3	ENSG00000121671	CRY2	rs11605924	ENSG00000134640	MTNR1B	rs10830962, rs10830963	ENSG00000087085	ACHE	rs7636
WP2719	Fcgamma receptor (FCGR) dependent phagocytosis	3	ENSG00000165025	SYK	rs10993738	ENSG00000155849	ELMO1	rs741301	ENSG00000099331	MYO9B	rs11086054, rs17533903
WP334	GPCRs, Class B Secretin-like	3	ENSG00000010310	GIPR	rs11671664	ENSG00000065325	GLP2R	rs78761021	ENSG00000106113	CRHR2	rs2284219, rs917195
WP1993	Angiogenesis overview	3	ENSG00000112062	MAPK14	rs3761980, rs80028505	ENSG00000112715	VEGFA	rs998584	ENSG00000107338	SHB	rs10973627
WP138	Androgen receptor signaling pathway	3	ENSG00000127870	RNF6	rs10507349	ENSG00000182541	LIMK2	rs2106294	ENSG00000108175	ZMIZ1	rs12571751, rs703980
WP4110	Post-translational protein phosphorylation	3	ENSG00000183087	GAS6	rs9604573	ENSG00000041982	TNC	rs1888221	ENSG00000109501	WFS1	rs4689388, rs4458523, rs1801214
WP2790	WNT ligand biogenesis and trafficking	3	ENSG00000188064	WNT7B	rs55769859	ENSG00000122958	VPS26A	rs1802295	ENSG00000111186	WNT5B	rs4766398, rs10773971
WP710	DNA Damage Response (only ATM dependent)	3	ENSG00000188064	WNT7B	rs55769859	ENSG00000171791	BCL2	rs12454712	ENSG00000111186	WNT5B	rs4766398, rs10773971
WP455	GPCRs, Class A Rhodopsin-like	3	ENSG00000168398	BDKRB2	rs2069590	ENSG00000134640	MTNR1B	rs10830962, rs10830963	ENSG00000112038	OPRM1	rs9384193
WP1873	NGF signalling via TRKA from the plasma membrane	3	ENSG00000112062	MAPK14	rs3761980, rs80028505	ENSG00000157764	BRAF	rs9648716	ENSG00000117676	RPS6KA1	rs3790645
WP2032	Human Thyroid Stimulating Hormone (TSH) signaling pathway	3	ENSG00000112062	MAPK14	rs3761980, rs80028505	ENSG00000157764	BRAF	rs9648716	ENSG00000117676	RPS6KA1	rs3790645
WP3676	BDNF-TrkB Signaling	3	ENSG00000132535	DLG4	rs507506	ENSG00000157764	BRAF	rs9648716	ENSG00000117676	RPS6KA1	rs3790645
WP304	Kit receptor signaling pathway	3	ENSG00000112062	MAPK14	rs3761980, rs80028505	ENSG00000171791	BCL2	rs12454712	ENSG00000117676	RPS6KA1	rs3790645
WP127	IL-5 Signaling Pathway	3	ENSG00000165025	SYK	rs10993738	ENSG00000171791	BCL2	rs12454712	ENSG00000117676	RPS6KA1	rs3790645
WP2736	Insulin processing	3	ENSG00000254647	INS	rs3842770	ENSG00000138190	EXOC6	rs34773007, rs78627331	ENSG00000125851	PCSK2	rs4814615
WP1584	Type II diabetes mellitus	3	ENSG00000163581	SLC2A2	rs11920090, rs8192675	ENSG00000181092	ADIPOQ	rs182052	ENSG00000129965	INS-IGF2	rs3842770
WP716	Vitamin A and Carotenoid Metabolism	3	ENSG00000077092	RARB	rs1286772	ENSG00000185000	DGAT1	rs62530366	ENSG00000130649	CYP2E1	rs2070676, rs2070677
WP3646	Hepatitis C and Hepatocellular Carcinoma	3	ENSG00000112062	MAPK14	rs3761980, rs80028505	ENSG00000112715	VEGFA	rs998584	ENSG00000135100	HNF1A	rs12427353, rs55783344
WP1836	Interferon gamma signaling	3	ENSG00000089127	OAS1	rs11066453	ENSG00000196735	HLA-DQA1	rs9271774	ENSG00000135114	OASL	rs7957197
WP3946	White fat cell differentiation	3	ENSG00000254647	INS	rs3842770	ENSG00000025434	NR1H3	rs10501320	ENSG00000140332	TLE3	rs11630316
WP4149	White fat cell differentiation	3	ENSG00000254647	INS	rs3842770	ENSG00000025434	NR1H3	rs10501320	ENSG00000140332	TLE3	rs11630316
WP2774	Degradation of the extracellular matrix	3	ENSG00000122194	PLG	rs783147	ENSG00000187045	TMPRSS6	rs4820268	ENSG00000140873	ADAMTS18	rs148077446
WP2712	Abacavir transport and metabolism	3	ENSG00000118777	ABCG2	rs2231142	ENSG00000175003	SLC22A1	rs683369	ENSG00000146477	SLC22A3	rs622217
WP3925	Amino Acid metabolism	3	ENSG00000152254	G6PC2	rs13387347, rs560887	ENSG00000021826	CPS1	rs715	ENSG00000148090	AUH	rs773506
WP1978	Opioid Signalling	3	ENSG00000173175	ADCY5	rs11717195, rs79223353, rs11708067	ENSG00000112038	OPRM1	rs9384193	ENSG00000154678	PDE1C	rs10239506
WP712	Estrogen signaling pathway	3	ENSG00000112062	MAPK14	rs3761980, rs80028505	ENSG00000171791	BCL2	rs12454712	ENSG00000157764	BRAF	rs9648716
WP722	Serotonin HTR1 Group and FOS Pathway	3	ENSG00000112062	MAPK14	rs3761980, rs80028505	ENSG00000172575	RASGRP1	rs7403531	ENSG00000157764	BRAF	rs9648716
WP2828	Bladder Cancer	3	ENSG00000112715	VEGFA	rs998584	ENSG00000196730	DAPK1	rs1421001	ENSG00000157764	BRAF	rs9648716
WP3349	TP53 Regulates Metabolic Genes	3	ENSG00000164919	COX6C	rs13253073	ENSG00000090905	TNRC6A	rs17177078	ENSG00000160211	G6PD	rs1050828
WP1892	Protein folding	3	ENSG00000182901	RGS7	rs679992	ENSG00000070770	CSNK2A2	rs74019828	ENSG00000163468	CCT3	rs12132919
WP3555	Metabolism of polyamines	3	ENSG00000111181	SLC6A12	rs499368	ENSG00000021826	CPS1	rs715	ENSG00000163636	PSMD6	rs9828933
WP1858	Mitotic G1-G1/S phases	3	ENSG00000090905	TNRC6A	rs17177078	ENSG00000076003	MCM6	rs4988198	ENSG00000163636	PSMD6	rs9828933
WP1859	Mitotic G2-G2/M phases	3	ENSG00000183580	FBXL7	rs80333777	ENSG00000137814	HAUS2	rs10851411	ENSG00000163636	PSMD6	rs9828933
WP2746	Signaling by the B Cell Receptor (BCR)	3	ENSG00000165025	SYK	rs10993738	ENSG00000172575	RASGRP1	rs7403531	ENSG00000163636	PSMD6	rs9828933
WP3307	MAPK6/MAPK4 signaling	3	ENSG00000090905	TNRC6A	rs17177078	ENSG00000180370	PAK2	rs843532	ENSG00000163636	PSMD6	rs9828933
WP2684	Host Interactions of HIV factors	3	ENSG00000155849	ELMO1	rs741301	ENSG00000180370	PAK2	rs843532	ENSG00000163636	PSMD6	rs9828933
WP3838	Regulation of TP53 Activity through Phosphorylation	3	ENSG00000112062	MAPK14	rs3761980, rs80028505	ENSG00000070770	CSNK2A2	rs74019828	ENSG00000164938	TP53INP1	rs7845219, rs896854
WP3827	RNA polymerase II transcribes snRNA genes	3	ENSG00000165684	SNAPC4	rs3812570	ENSG00000087087	SRRT	rs7636	ENSG00000164941	INTS8	rs17359493
WP15	Selenium Micronutrient Network	3	ENSG00000254647	INS	rs3842770	ENSG00000122194	PLG	rs783147	ENSG00000165029	ABCA1	rs4149327
WP1533	Vitamin B12 Metabolism	3	ENSG00000254647	INS	rs3842770	ENSG00000122194	PLG	rs783147	ENSG00000165029	ABCA1	rs4149327
WP176	Folate Metabolism	3	ENSG00000254647	INS	rs3842770	ENSG00000122194	PLG	rs783147	ENSG00000165029	ABCA1	rs4149327
WP2797	Regulation of lipid metabolism by Peroxisome proliferator-activated receptor alpha (PPARalpha)	3	ENSG00000151726	ACSL1	rs60780116	ENSG00000149485	FADS1	rs174541, rs174550	ENSG00000165029	ABCA1	rs4149327
WP2764	Lipid digestion, mobilization, and transport	3	ENSG00000198670	LPA	rs10455872	ENSG00000160179	ABCG1	rs914189	ENSG00000165029	ABCA1	rs4149327
WP2858	Ectoderm Differentiation	3	ENSG00000159692	CTBP1	rs73069940	ENSG00000112033	PPARD	rs7744392, rs3798343	ENSG00000169071	ROR2	rs1873747
WP363	Wnt Signaling Pathway	3	ENSG00000159692	CTBP1	rs73069940	ENSG00000116128	BCL9	rs79128089	ENSG00000169071	ROR2	rs1873747
WP2447	Amyotrophic lateral sclerosis (ALS)	3	ENSG00000112062	MAPK14	rs3761980, rs80028505	ENSG00000130204	TOMM40	rs6857	ENSG00000171791	BCL2	rs12454712
WP2763	Nucleotide-binding domain, leucine rich repeat containing receptor (NLR) signaling pathways	3	ENSG00000112062	MAPK14	rs3761980, rs80028505	ENSG00000187796	CARD9	rs11787792, rs3829109, rs1135314	ENSG00000171791	BCL2	rs12454712
WP2786	Pre-NOTCH Expression and Processing	3	ENSG00000090905	TNRC6A	rs17177078	ENSG00000074370	ATP2A3	rs1006703	ENSG00000174437	ADCY5	rs11717195, rs79223353, rs11708067
WP1885	Platelet homeostasis	3	ENSG00000112062	MAPK14	rs3761980, rs80028505	ENSG00000074370	ATP2A3	rs1006703	ENSG00000174437	ATP2A2	rs3026485
WP3842	Intra-Golgi and retrograde Golgi-to-ER traffic	3	ENSG00000177951	BET1L	rs3782123	ENSG00000106636	YKT6	rs4607517, rs3824065	ENSG00000179562	GCC1	rs806215
WP314	Fas Ligand (FasL) pathway and Stress induction of Heat Shock Proteins (HSP) regulation	3	ENSG00000171791	BCL2	rs12454712	ENSG00000180370	PAK2	rs843532	ENSG00000185104	FAF1	rs17106184,
WP2670	Iron uptake and transport	3	ENSG00000118777	ABCG2	rs2231142	ENSG00000010704	HFE	rs1800562	ENSG00000185344	ATP6V0A2	rs6488898
WP1913	Signaling by Insulin receptor	3	ENSG00000254647	INS	rs3842770	ENSG00000152270	PDE3B	rs11023332	ENSG00000185344	ATP6V0A2	rs6488898
WP2880	Glucocorticoid Receptor Pathway	3	ENSG00000204531	POU5F1	rs3130501, rs3132524	ENSG00000069702	TGFBR3	rs11165354, rs3738441	ENSG00000187957	DNER	rs1861612
WP1927	TCR signaling	3	ENSG00000180370	PAK2	rs843532	ENSG00000163636	PSMD6	rs9828933	ENSG00000196735	HLA-DQA1	rs9271774
WP3404	Oxidative Stress Induced Senescence	3	ENSG00000112062	MAPK14	rs3761980, rs80028505	ENSG00000090905	TNRC6A	rs17177078	ENSG00000197061	HIST1H4C	rs198846
WP2369	Histone Modifications	3	ENSG00000143379	SETDB1	rs267738	ENSG00000168137	SETD5	rs2279440	ENSG00000197061	HIST1H4C	rs198846
WP1928	Telomere Maintenance	3	ENSG00000035928	RFC1	rs11096990	ENSG00000168496	FEN1	rs174541	ENSG00000197061	HIST1H4C	rs198846
WP3376	RHO GTPases activate CIT	3	ENSG00000105357	MYH14	rs788338	ENSG00000132535	DLG4	rs507506	ENSG00000198901	PRC1	rs79548680, rs8042680
WP2853	Endoderm Differentiation	3	ENSG00000204531	POU5F1	rs3130501, rs3132524	ENSG00000275410	HNF1B	rs4430796, rs10908278	ENSG00000207708	MIR141	rs2110073
WP3924	Hfe effect on hepcidin production	2	ENSG00000187045	TMPRSS6	rs4820268	ENSG00000010704	HFE	rs1800562
WP1992	TarBasePathway	2	ENSG00000053918	KCNQ1	rs117601636, rs231362, rs231356, rs8181588, rs163177, rs2237892, rs163182, rs163184, rs2283228, rs2237895, rs2237896, rs2237897	ENSG00000017427	IGF1	rs35767
WP1544	MicroRNAs in cardiomyocyte hypertrophy	2	ENSG00000112062	MAPK14	rs3761980, rs80028505	ENSG00000017427	IGF1	rs35767
WP2795	Cardiac Hypertrophic Response	2	ENSG00000112062	MAPK14	rs3761980, rs80028505	ENSG00000017427	IGF1	rs35767
WP474	Endochondral Ossification	2	ENSG00000112715	VEGFA	rs998584	ENSG00000017427	IGF1	rs35767
WP2677	Signaling by Type 1 Insulin-like Growth Factor 1 Receptor (IGF1R)	2	ENSG00000152270	PDE3B	rs11023332	ENSG00000017427	IGF1	rs35767
WP2571	Polycystic Kidney Disease Pathway	2	ENSG00000157764	BRAF	rs9648716	ENSG00000017427	IGF1	rs35767
WP254	Apoptosis	2	ENSG00000171791	BCL2	rs12454712	ENSG00000017427	IGF1	rs35767
WP3639	Apoptotic Signaling Pathway	2	ENSG00000171791	BCL2	rs12454712	ENSG00000017427	IGF1	rs35767
WP4133	Neurexins and neuroligins	2	ENSG00000132535	DLG4	rs507506	ENSG00000021645	NRXN3	rs10146997
WP4011	Steatosis AOP	2	ENSG00000254647	INS	rs3842770	ENSG00000025434	NR1H3	rs10501320
WP2703	Extracellular matrix organization	2	ENSG00000101680	LAMA1	rs8090011	ENSG00000041982	TNC	rs1888221
WP3980	Protein alkylation leading to liver fibrosis	2	ENSG00000112062	MAPK14	rs3761980, rs80028505	ENSG00000041982	TNC	rs1888221
WP3678	Amplification and Expansion of Oncogenic Pathways as Metastatic Traits	2	ENSG00000112715	VEGFA	rs998584	ENSG00000041982	TNC	rs1888221
WP619	Type II interferon signaling (IFNG)	2	ENSG00000089127	OAS1	rs11066453	ENSG00000055332	EIF2AK2	rs4233921
WP3865	RIG-I-like Receptor Signaling	2	ENSG00000112062	MAPK14	rs3761980, rs80028505	ENSG00000057663	ATG5	rs484621
WP3348	Macroautophagy	2	ENSG00000126581	BECN1	rs10512488	ENSG00000057663	ATG5	rs484621
WP1908	Signal amplification	2	ENSG00000112062	MAPK14	rs3761980, rs80028505	ENSG00000060558	GNA15	rs2302063
WP2197	Endothelin Pathways	2	ENSG00000174437	ATP2A2	rs3026485	ENSG00000060558	GNA15	rs2302063
WP2870	Extracellular vesicle-mediated signaling in recipient cells	2	ENSG00000019991	HGF	rs5745709	ENSG00000069702	TGFBR3	rs11165354, rs3738441
WP143	Fatty Acid Beta Oxidation	2	ENSG00000151726	ACSL1	rs60780116	ENSG00000072778	ACADVL	rs507506
WP368	Mitochondrial LC-Fatty Acid Beta-Oxidation	2	ENSG00000151726	ACSL1	rs60780116	ENSG00000072778	ACADVL	rs507506
WP466	DNA Replication	2	ENSG00000035928	RFC1	rs11096990	ENSG00000076003	MCM6	rs4988198
WP1870	Neurotransmitter clearance	2	ENSG00000175003	SLC22A1	rs683369	ENSG00000087085	ACHE	rs7636
WP1889	Processing of Capped Intron-Containing Pre-mRNA	2	ENSG00000165934	CPSF2	rs1009170	ENSG00000087087	SRRT	rs7636
WP4131	Triglyceride metabolism	2	ENSG00000185000	DGAT1	rs62530366	ENSG00000101577	LPIN2	rs10460009
WP1772	Apoptosis Modulation and Signaling	2	ENSG00000171791	BCL2	rs12454712	ENSG00000110514	MADD	rs10501320, rs10838687, rs7944584
WP1798	Complement cascade	2	ENSG00000117322	CR2	rs17045328	ENSG00000110651	CD81	rs1049549
WP1829	Immunoregulatory interactions between a Lymphoid and a non-Lymphoid cell	2	ENSG00000130202	NECTIN2	rs6857	ENSG00000110651	CD81	rs1049549
WP4150	Wnt Signaling in Kidney Disease	2	ENSG00000188064	WNT7B	rs55769859	ENSG00000111186	WNT5B	rs4766398, rs10773971
WP3323	Signaling by Retinoic Acid	2	ENSG00000077092	RARB	rs1286772	ENSG00000112033	PPARD	rs7744392, rs3798343
WP1541	Energy Metabolism	2	ENSG00000112062	MAPK14	rs3761980, rs80028505	ENSG00000112033	PPARD	rs7744392, rs3798343
WP3658	Wnt/beta-catenin Signaling Pathway in Leukemia	2	ENSG00000116128	BCL9	rs79128089	ENSG00000112033	PPARD	rs7744392, rs3798343
WP69	T-Cell antigen Receptor (TCR) Signaling Pathway	2	ENSG00000112062	MAPK14	rs3761980, rs80028505	ENSG00000112038	OPRM1	rs9384193
WP24	Peptide GPCRs	2	ENSG00000168398	BDKRB2	rs2069590	ENSG00000112038	OPRM1	rs9384193
WP244	Alpha 6 Beta 4 signaling pathway	2	ENSG00000101680	LAMA1	rs8090011	ENSG00000112062	MAPK14	rs3761980, rs80028505
WP2324	AGE/RAGE pathway	2	ENSG00000254647	INS	rs3842770	ENSG00000112062	MAPK14	rs3761980, rs80028505
WP1539	Angiogenesis	2	ENSG00000112062	MAPK14	rs3761980, rs80028505	ENSG00000112715	VEGFA	rs998584
WP2374	Oncostatin M Signaling Pathway	2	ENSG00000112062	MAPK14	rs3761980, rs80028505	ENSG00000112715	VEGFA	rs998584
WP3791	Selenoamino acid metabolism	2	ENSG00000241644	INMT	rs10267836	ENSG00000115866	DARS	rs145010525
WP3561	tRNA modification in the nucleus and cytosol	2	ENSG00000250305	KIAA1456	rs2946504	ENSG00000115970	THADA	rs7578597
WP3935	Leptin Insulin Overlap	2	ENSG00000254647	INS	rs3842770	ENSG00000116678	LEPR	rs1751492
WP1845	MAPK targets/ Nuclear events mediated by MAP kinases	2	ENSG00000112062	MAPK14	rs3761980, rs80028505	ENSG00000117676	RPS6KA1	rs3790645
WP2380	Brain-Derived Neurotrophic Factor (BDNF) signaling pathway	2	ENSG00000112062	MAPK14	rs3761980, rs80028505	ENSG00000117676	RPS6KA1	rs3790645
WP3945	TYROBP Causal Network	2	ENSG00000119655	NPC2	rs11159086	ENSG00000117676	RPS6KA1	rs3790645
WP2332	Interleukin-11 Signaling Pathway	2	ENSG00000171791	BCL2	rs12454712	ENSG00000117676	RPS6KA1	rs3790645
WP3612	Photodynamic therapy-induced NFE2L2 (NRF2) survival signaling	2	ENSG00000112062	MAPK14	rs3761980, rs80028505	ENSG00000118777	ABCG2	rs2231142
WP1797	Circadian Clock	2	ENSG00000108557	RAI1	rs11656775	ENSG00000121671	CRY2	rs11605924
WP3896	Dengue-2 Interactions with Complement and Coagulation Cascades	2	ENSG00000117322	CR2	rs17045328	ENSG00000122194	PLG	rs783147
WP558	Complement and Coagulation Cascades	2	ENSG00000117322	CR2	rs17045328	ENSG00000122194	PLG	rs783147
WP4136	Fibrin Complement Receptor 3 Signaling Pathway	2	ENSG00000165025	SYK	rs10993738	ENSG00000122194	PLG	rs783147
WP692	Sulfation Biotransformation Reaction	2	ENSG00000160211	G6PD	rs1050828	ENSG00000130540	SULT4A1	rs470089
WP4111	Phase II - Conjugation of compounds	2	ENSG00000169902	TPST1	rs4149458, rs1499614	ENSG00000130540	SULT4A1	rs470089
WP465	Tryptophan metabolism	2	ENSG00000241644	INMT	rs10267836	ENSG00000130649	CYP2E1	rs2070676, rs2070677
WP3812	SALM protein interactions at the synapse	2	ENSG00000156564	LRFN2	rs148347825	ENSG00000132535	DLG4	rs507506
WP4054	Synaptic adhesion-like molecules	2	ENSG00000156564	LRFN2	rs148347825	ENSG00000132535	DLG4	rs507506
WP3310	Mitochondrial translation	2	ENSG00000262814	MRPL12	rs73354145	ENSG00000132591	ERAL1	rs9914988
WP1835	Interferon alpha/beta signaling	2	ENSG00000089127	OAS1	rs11066453	ENSG00000135114	OASL	rs7957197
WP2650	Arachidonic acid metabolism	2	ENSG00000105854	PON2	rs7493	ENSG00000138115	CYP2C8	rs2275620
WP4085	Phase I - Functionalization of compounds	2	ENSG00000130649	CYP2E1	rs2070676, rs2070677	ENSG00000138115	CYP2C8	rs2275620
WP43	Oxidation by Cytochrome P450	2	ENSG00000130649	CYP2E1	rs2070676, rs2070677	ENSG00000138115	CYP2C8	rs2275620
WP691	Tamoxifen metabolism	2	ENSG00000130649	CYP2E1	rs2070676, rs2070677	ENSG00000138115	CYP2C8	rs2275620
WP1589	Folate-Alcohol and Cancer Pathway	2	ENSG00000130649	CYP2E1	rs2070676, rs2070677	ENSG00000144908	ALDH1L1	rs1107366
WP2267	Synaptic Vesicle Pathway	2	ENSG00000182372	CLN8	rs34030778	ENSG00000146477	SLC22A3	rs622217
WP1815	Factors involved in megakaryocyte development and platelet production	2	ENSG00000171988	JMJD1C	rs10761745	ENSG00000147459	DOCK5	rs13267838
WP2724	alpha-linolenic (omega3) and linoleic (omega6) acid metabolism	2	ENSG00000151726	ACSL1	rs60780116	ENSG00000149485	FADS1	rs174541, rs174550
WP4114	Fatty acyl-CoA biosynthesis	2	ENSG00000149084	HSD17B12	rs1061810	ENSG00000151726	ACSL1	rs60780116
WP2688	DAG and IP3 signaling	2	ENSG00000173175	ADCY5	rs11717195, rs79223353, rs11708067	ENSG00000154678	PDE1C	rs10239506
WP1902	Respiratory electron transport, ATP synthesis by chemiosmotic coupling, and heat production by uncoupling proteins.	2	ENSG00000164919	COX6C	rs13253073	ENSG00000156170	NDUFAF6	rs7845219, rs896854
WP3614	Photodynamic therapy-induced HIF-1 survival signaling	2	ENSG00000112715	VEGFA	rs998584	ENSG00000156515	HK1	rs4745982, rs10823343
WP1868	Netrin-1 signaling	2	ENSG00000112062	MAPK14	rs3761980, rs80028505	ENSG00000156687	UNC5D	rs28485846
WP422	MAPK Cascade	2	ENSG00000112062	MAPK14	rs3761980, rs80028505	ENSG00000157764	BRAF	rs9648716
WP185	Integrin-mediated Cell Adhesion	2	ENSG00000180370	PAK2	rs843532	ENSG00000157764	BRAF	rs9648716
WP3651	Pathways Affected in Adenoid Cystic Carcinoma	2	ENSG00000171988	JMJD1C	rs10761745	ENSG00000159692	CTBP1	rs73069940
WP4043	Cellular hexose transport	2	ENSG00000109667	SLC2A9	rs16890979, rs3775948	ENSG00000163581	SLC2A2	rs11920090, rs8192675
WP1898	Regulation of DNA replication	2	ENSG00000076003	MCM6	rs4988198	ENSG00000163636	PSMD6	rs9828933
WP2785	M/G1 Transition	2	ENSG00000076003	MCM6	rs4988198	ENSG00000163636	PSMD6	rs9828933
WP2733	Regulation of mRNA stability by proteins that bind AU-rich elements	2	ENSG00000112062	MAPK14	rs3761980, rs80028505	ENSG00000163636	PSMD6	rs9828933
WP2727	Regulation of Hypoxia-inducible Factor (HIF) by oxygen	2	ENSG00000112715	VEGFA	rs998584	ENSG00000163636	PSMD6	rs9828933
WP2757	Mitotic Metaphase and Anaphase	2	ENSG00000152253	SPC25	rs13387347, rs560887	ENSG00000163636	PSMD6	rs9828933
WP1896	Regulation of Apoptosis	2	ENSG00000180370	PAK2	rs843532	ENSG00000163636	PSMD6	rs9828933
WP1449	Regulation of toll-like receptor signaling pathway	2	ENSG00000112062	MAPK14	rs3761980, rs80028505	ENSG00000165025	SYK	rs10993738
WP2018	RANKL/RANK (Receptor activator of NFKB (ligand)) Signaling Pathway	2	ENSG00000112062	MAPK14	rs3761980, rs80028505	ENSG00000165025	SYK	rs10993738
WP2011	SREBF and miR33 in cholesterol and lipid homeostasis	2	ENSG00000025434	NR1H3	rs10501320	ENSG00000165029	ABCA1	rs4149327
WP430	Statin Pathway	2	ENSG00000185000	DGAT1	rs62530366	ENSG00000165029	ABCA1	rs4149327
WP3345	Resolution of Abasic Sites (AP sites)	2	ENSG00000035928	RFC1	rs11096990	ENSG00000168496	FEN1	rs174541
WP2743	Glycosaminoglycan metabolism	2	ENSG00000185352	HS6ST3	rs2038823	ENSG00000170961	HAS2	rs17232789
WP3287	Overview of nanoparticle effects	2	ENSG00000062038	CDH3	rs4783565	ENSG00000171791	BCL2	rs12454712
WP3611	Photodynamic therapy-induced AP-1 survival signaling.	2	ENSG00000112062	MAPK14	rs3761980, rs80028505	ENSG00000171791	BCL2	rs12454712
WP3941	Oxidative Damage	2	ENSG00000117322	CR2	rs17045328	ENSG00000171791	BCL2	rs12454712
WP4008	NO/cGMP/PKG mediated Neuroprotection	2	ENSG00000132535	DLG4	rs507506	ENSG00000171791	BCL2	rs12454712
WP286	IL-3 Signaling Pathway	2	ENSG00000165025	SYK	rs10993738	ENSG00000171791	BCL2	rs12454712
WP49	IL-2 Signaling Pathway	2	ENSG00000165025	SYK	rs10993738	ENSG00000171791	BCL2	rs12454712
WP1832	Integrin alphaIIb beta3 signaling	2	ENSG00000165025	SYK	rs10993738	ENSG00000172575	RASGRP1	rs7403531
WP2059	Alzheimers Disease	2	ENSG00000074370	ATP2A3	rs1006703	ENSG00000174437	ATP2A2	rs3026485
WP3825	Pre-NOTCH Processing in Golgi	2	ENSG00000074370	ATP2A3	rs1006703	ENSG00000174437	ATP2A2	rs3026485
WP2118	Arrhythmogenic Right Ventricular Cardiomyopathy	2	ENSG00000157445	CACNA2D3	rs358079	ENSG00000174437	ATP2A2	rs3026485
WP3351	RHO GTPases activate PAKs	2	ENSG00000105357	MYH14	rs788338	ENSG00000180370	PAK2	rs843532
WP1784	Apoptotic execution phase	2	ENSG00000148935	GAS2	rs7111546	ENSG00000180370	PAK2	rs843532
WP3934	Leptin and adiponectin	2	ENSG00000116678	LEPR	rs1751492	ENSG00000181092	ADIPOQ	rs182052
WP3365	RHO GTPases Activate ROCKs	2	ENSG00000105357	MYH14	rs788338	ENSG00000182541	LIMK2	rs2106294
WP2762	Gamma carboxylation, hypusine formation and arylsulfatase activation	2	ENSG00000141560	FN3KRP	rs1046896	ENSG00000183087	GAS6	rs9604573
WP3363	Sialic acid metabolism	2	ENSG00000073849	ST6GAL1	rs16861329	ENSG00000184005	ST6GALNAC3	rs2631781
WP2446	Retinoblastoma (RB) in Cancer	2	ENSG00000076003	MCM6	rs4988198	ENSG00000185104	FAF1	rs17106184,
WP4120	Signaling by MET	2	ENSG00000019991	HGF	rs5745709	ENSG00000185359	HGS	rs73354145
WP2849	Hematopoietic Stem Cell Differentiation	2	ENSG00000175164	ABO	rs579459, rs635634, rs651007	ENSG00000185811	IKZF1	rs10230193
WP3826	Signaling by PTK6	2	ENSG00000155849	ELMO1	rs741301	ENSG00000186635	ARAP1	rs1552224, rs77106637, rs11603334
WP2720	Signaling by NOTCH1	2	ENSG00000196781	TLE1	rs2506125, rs2796441	ENSG00000187957	DNER	rs1861612
WP2679	MHC class II antigen presentation	2	ENSG00000141447	OSBPL1A	rs275856	ENSG00000196735	HLA-DQA1	rs9271774
WP1799	Costimulation by the CD28 family	2	ENSG00000180370	PAK2	rs843532	ENSG00000196735	HLA-DQA1	rs9271774
WP3567	HDR through Homologous Recombination (HR) or Single Strand Annealing (SSA)	2	ENSG00000035928	RFC1	rs11096990	ENSG00000197061	HIST1H4C	rs198846
WP3543	DNA Double Strand Break Response	2	ENSG00000064655	EYA2	rs4809627	ENSG00000197061	HIST1H4C	rs198846
WP3813	Activation of anterior HOX genes in hindbrain development during early embryogenesis	2	ENSG00000077092	RARB	rs1286772	ENSG00000197061	HIST1H4C	rs198846
WP3571	Gene Silencing by RNA	2	ENSG00000090905	TNRC6A	rs17177078	ENSG00000197061	HIST1H4C	rs198846
WP4132	RUNX1 regulates genes involved in megakaryocyte differentiation and platelet function	2	ENSG00000090905	TNRC6A	rs17177078	ENSG00000197061	HIST1H4C	rs198846
WP2654	Mitotic Prophase	2	ENSG00000101577	LPIN2	rs10460009	ENSG00000197061	HIST1H4C	rs198846
WP3391	Senescence-Associated Secretory Phenotype (SASP)	2	ENSG00000117676	RPS6KA1	rs3790645	ENSG00000197061	HIST1H4C	rs198846
WP3565	DNA Damage/Telomere Stress Induced Senescence	2	ENSG00000149948	HMGA2	rs343092	ENSG00000197061	HIST1H4C	rs198846
WP3801	ERCC6 (CSB) and EHMT2 (G9a) positively regulate rRNA expression	2	ENSG00000167491	GATAD2A	rs150268548, rs3794991	ENSG00000197061	HIST1H4C	rs198846
WP4074	RNA Polymerase I Transcription	2	ENSG00000167491	GATAD2A	rs150268548, rs3794991	ENSG00000197061	HIST1H4C	rs198846
WP2371	Parkinsons Disease Pathway	2	ENSG00000112062	MAPK14	rs3761980, rs80028505	ENSG00000204842	ATXN2	rs10774625
WP2911	miRNA targets in ECM and membrane receptors	2	ENSG00000207713	MIR200C	rs2110073	ENSG00000207708	MIR141	rs2110073
WP3640	Imatinib and Chronic Myeloid Leukemia	2	ENSG00000118777	ABCG2	rs2231142	ENSG00000249859	PVT1	rs2648875
WP1603	Nicotine Activity on Chromaffin Cells	1	ENSG00000006283	CACNA1G	rs989128
WP4191	Caloric restriction and aging	1	ENSG00000017427	IGF1	rs35767
WP2840	Hair Follicle Development: Cytodifferentiation (Part 3 of 3)	1	ENSG00000017427	IGF1	rs35767
WP3850	Factors and pathways affecting insulin-like growth factor (IGF1)-Akt signaling	1	ENSG00000017427	IGF1	rs35767
WP313	Signaling of Hepatocyte Growth Factor Receptor	1	ENSG00000019991	HGF	rs5745709
WP497	Urea cycle and metabolism of amino groups	1	ENSG00000021826	CPS1	rs715
WP2878	PPAR Alpha Pathway	1	ENSG00000025434	NR1H3	rs10501320
WP1530	miRNA Regulation of DNA Damage Response	1	ENSG00000035928	RFC1	rs11096990
WP531	Mismatch repair	1	ENSG00000035928	RFC1	rs11096990
WP707	DNA Damage Response	1	ENSG00000035928	RFC1	rs11096990
WP3859	TGF-B Signaling in Thyroid Cells for Epithelial-Mesenchymal Transition	1	ENSG00000041982	TNC	rs1888221
WP107	Translation Factors	1	ENSG00000055332	EIF2AK2	rs4233921
WP3972	PDGFR-beta pathway	1	ENSG00000055332	EIF2AK2	rs4233921
WP4034	Mitochondrial Fatty Acid Beta-Oxidation	1	ENSG00000072778	ACADVL	rs507506
WP1785	Asparagine N-linked glycosylation	1	ENSG00000073849	ST6GAL1	rs16861329
WP117	GPCRs, Other	1	ENSG00000075275	CELSR1	rs71313049
WP179	Cell Cycle	1	ENSG00000076003	MCM6	rs4988198
WP45	G1 to S cell cycle control	1	ENSG00000076003	MCM6	rs4988198
WP688	Catalytic cycle of mammalian Flavin-containing MonoOxygenases (FMOs)	1	ENSG00000076258	FMO4	rs7412314
WP2778	SUMOylation	1	ENSG00000079387	SENP1	rs2408955
WP550	Biogenic Amine Synthesis	1	ENSG00000087085	ACHE	rs7636
WP528	Acetylcholine Synthesis	1	ENSG00000087085	ACHE	rs7636
WP3564	Amino acid synthesis and interconversion (transamination)	1	ENSG00000092621	PHGDH	rs478093
WP2525	Trans-sulfuration and one carbon metabolism	1	ENSG00000092621	PHGDH	rs478093
WP3609	Olfactory bulb development and olfactory learning	1	ENSG00000103494	RPGRIP1L	rs73607972
WP136	Phase I biotransformations, non P450	1	ENSG00000105854	PON2	rs7493
WP4159	GABA receptor Signaling	1	ENSG00000109158	GABRA4	rs2055942
WP2685	GABA synthesis, release, reuptake and degradation	1	ENSG00000111181	SLC6A12	rs499368
WP1531	Vitamin D Metabolism	1	ENSG00000111424	VDR	rs2239181
WP34	Ovarian Infertility Genes	1	ENSG00000111424	VDR	rs2239181
WP2289	Drug Induction of Bile Acid Pathway	1	ENSG00000111424	VDR	rs2239181
WP500	Glycogen Metabolism	1	ENSG00000111713	GYS2	rs10841855
WP3943	Robo4 and VEGF Signaling Pathways Crosstalk	1	ENSG00000112715	VEGFA	rs998584
WP2586	Aryl Hydrocarbon Receptor	1	ENSG00000112715	VEGFA	rs998584
WP1591	Heart Development	1	ENSG00000112715	VEGFA	rs998584
WP3413	NOTCH1 regulation of human endothelial cell calcification	1	ENSG00000112715	VEGFA	rs998584
WP2435	Quercetin and Nf-kB/ AP-1 Induced Cell Apoptosis	1	ENSG00000112715	VEGFA	rs998584
WP516	Hypertrophy Model	1	ENSG00000112715	VEGFA	rs998584
WP3593	miR-148a/miR-31/FIH1/HIF1&alpha;-Notch signaling in glioblastoma	1	ENSG00000112715	VEGFA	rs998584
WP3380	TNF signaling	1	ENSG00000114316	USP4	rs9818758
WP477	Cytoplasmic Ribosomal Proteins	1	ENSG00000117676	RPS6KA1	rs3790645
WP229	Irinotecan Pathway	1	ENSG00000118777	ABCG2	rs2231142
WP1601	Fluoropyrimidine Activity	1	ENSG00000118777	ABCG2	rs2231142
WP3897	Dengue-2 Interactions with Blood Clotting Cascade	1	ENSG00000122194	PLG	rs783147
WP3976	Melanogenesis	1	ENSG00000122194	PLG	rs783147
WP678	Arachidonate Epoxygenase / Epoxide Hydrolase	1	ENSG00000138115	CYP2C8	rs2275620
WP1604	Codeine and Morphine Metabolism	1	ENSG00000138115	CYP2C8	rs2275620
WP2491	Diclofenac Metabolic Pathway	1	ENSG00000138115	CYP2C8	rs2275620
WP3958	GPR40 Pathway	1	ENSG00000138193	PLCE1	rs1223629
WP2741	Inositol phosphate metabolism	1	ENSG00000138193	PLCE1	rs1223629
WP4075	Carboxyterminal post-translational modifications of tubulin	1	ENSG00000138892	TTLL8	rs115025532
WP1788	Bile acid and bile salt metabolism	1	ENSG00000141447	OSBPL1A	rs275856
WP2788	Sphingolipid metabolism	1	ENSG00000143418	CERS2	rs267738
WP241	One Carbon Metabolism	1	ENSG00000144908	ALDH1L1	rs1107366
WP3806	Metabolism of folate and pterines	1	ENSG00000144908	ALDH1L1	rs1107366
WP3839	Retinoid metabolism and transport	1	ENSG00000147650	LRP12	rs13268287
WP3556	Branched-chain amino acid catabolism	1	ENSG00000148090	AUH	rs773506
WP2749	Metabolism of steroid hormones	1	ENSG00000149084	HSD17B12	rs1061810
WP357	Fatty Acid Biosynthesis	1	ENSG00000151726	ACSL1	rs60780116
WP4059	Interconversion of nucleotide di- and triphosphates	1	ENSG00000154027	AK5	rs12736701
WP1851	Metabolism of nucleotides	1	ENSG00000154027	AK5	rs12736701
WP1800	Presynaptic depolarization and calcium channel opening	1	ENSG00000157445	CACNA2D3	rs358079
WP4155	Endometrial cancer	1	ENSG00000157764	BRAF	rs9648716
WP2261	Signaling Pathways in Glioblastoma	1	ENSG00000157764	BRAF	rs9648716
WP734	Serotonin Receptor 4/6/7 and NR3C Signaling	1	ENSG00000157764	BRAF	rs9648716
WP268	Notch Signaling Pathway	1	ENSG00000159692	CTBP1	rs73069940
WP134	Pentose Phosphate Pathway	1	ENSG00000160211	G6PD	rs1050828
WP4050	Pentose phosphate pathway (hexose monophosphate shunt)	1	ENSG00000160211	G6PD	rs1050828
WP100	Glutathione metabolism	1	ENSG00000160211	G6PD	rs1050828
WP3878	ATM Signaling Network in Development and Disease	1	ENSG00000160211	G6PD	rs1050828
WP183	Proteasome Degradation	1	ENSG00000163636	PSMD6	rs9828933
WP1839	Interleukin-1 family signaling	1	ENSG00000163636	PSMD6	rs9828933
WP2359	Parkin-Ubiquitin Proteasomal System pathway	1	ENSG00000163636	PSMD6	rs9828933
WP3545	NIK--&gt;noncanonical NF-kB signaling	1	ENSG00000163636	PSMD6	rs9828933
WP3401	Hedgehog ligand biogenesis	1	ENSG00000163636	PSMD6	rs9828933
WP3398	TNFR2 non-canonical NF-kB pathway	1	ENSG00000163636	PSMD6	rs9828933
WP4107	Transcriptional regulation by RUNX3	1	ENSG00000163636	PSMD6	rs9828933
WP3797	Major pathway of rRNA processing in the nucleolus and cytosol	1	ENSG00000163938	GNL3	rs1108842
WP111	Electron Transport Chain	1	ENSG00000164919	COX6C	rs13253073
WP3937	Microglia Pathogen Phagocytosis Pathway	1	ENSG00000165025	SYK	rs10993738
WP411	mRNA Processing	1	ENSG00000165934	CPSF2	rs1009170
WP259	Nifedipine Activity	1	ENSG00000168398	BDKRB2	rs2069590
WP554	ACE Inhibitor Pathway	1	ENSG00000168398	BDKRB2	rs2069590
WP2658	HIV Life Cycle	1	ENSG00000168496	FEN1	rs174541
WP4016	DNA IR-damage and cellular response via ATR	1	ENSG00000168496	FEN1	rs174541
WP1742	TP53 Network	1	ENSG00000171791	BCL2	rs12454712
WP1971	Integrated Cancer Pathway	1	ENSG00000171791	BCL2	rs12454712
WP3657	Hematopoietic Stem Cell Gene Regulation by GABP alpha/beta Complex	1	ENSG00000171791	BCL2	rs12454712
WP3872	Regulation of Apoptosis by Parathyroid Hormone-related Protein	1	ENSG00000171791	BCL2	rs12454712
WP3995	Prion disease pathway	1	ENSG00000171791	BCL2	rs12454712
WP3981	miRNA regulation of prostate cancer signaling pathways	1	ENSG00000171791	BCL2	rs12454712
WP1438	Influenza A virus infection	1	ENSG00000171791	BCL2	rs12454712
WP4099	rRNA modification in the mitochondrion	1	ENSG00000171861	MRM3	rs623323
WP1895	Rap1 signalling	1	ENSG00000172575	RASGRP1	rs7403531
WP2583	T-Cell Receptor and Co-stimulatory Signaling	1	ENSG00000172575	RASGRP1	rs7403531
WP732	Serotonin Receptor 2 and ELK-SRF/GATA4 signaling	1	ENSG00000172575	RASGRP1	rs7403531
WP1937	Transport of vitamins, nucleosides, and related molecules	1	ENSG00000173930	SLCO4C1	rs2548724
WP1871	Neurotransmitter release cycle	1	ENSG00000175003	SLC22A1	rs683369
WP2864	Apoptosis-related network due to altered Notch3 in ovarian cancer	1	ENSG00000180370	PAK2	rs843532
WP3811	Smooth Muscle Contraction	1	ENSG00000180370	PAK2	rs843532
WP2895	Differentiation of white and brown adipocyte	1	ENSG00000181092	ADIPOQ	rs182052
WP3599	Transcription factor regulation in adipogenesis	1	ENSG00000181092	ADIPOQ	rs182052
WP325	Triacylglyceride Synthesis	1	ENSG00000185000	DGAT1	rs62530366
WP3959	DNA IR-Double Strand Breaks (DSBs) and cellular response via ATM	1	ENSG00000185122	HSF1	rs62530366
WP3551	ROS, RNS production in phagocytes	1	ENSG00000185344	ATP6V0A2	rs6488898
WP3892	Development of pulmonary dendritic cells and macrophage subsets	1	ENSG00000185811	IKZF1	rs10230193
WP2708	Collagen degradation	1	ENSG00000187045	TMPRSS6	rs4820268
WP3372	TET1,2,3 and TDG demethylate DNA	1	ENSG00000187605	TET3	rs6546886
WP3584	MECP2 and Associated Rett Syndrome	1	ENSG00000187605	TET3	rs6546886
WP3585	Cytosine methylation	1	ENSG00000187605	TET3	rs6546886
WP3845	Canonical and Non-canonical Notch signaling	1	ENSG00000187957	DNER	rs1861612
WP704	Methylation Pathways	1	ENSG00000241644	INMT	rs10267836
WP1982	Sterol Regulatory Element-Binding Proteins (SREBP) signalling	1	ENSG00000254647	INS	rs3842770
WP661	Glucose Homeostasis	1	ENSG00000254647	INS	rs3842770
WP3322	RHO GTPases regulate CFTR trafficking	1	ENSG00000001626	CFTR	rs4148689
WP2673	Interleukin-7 signaling	1	ENSG00000019991	HGF	rs5745709
WP2874	Liver X Receptor Pathway	1	ENSG00000025434	NR1H3	rs10501320
WP1803	DNA Damage Bypass	1	ENSG00000035928	RFC1	rs11096990
WP1980	Nucleotide Excision Repair	1	ENSG00000035928	RFC1	rs11096990
WP1833	Integrin cell surface interactions	1	ENSG00000041982	TNC	rs1888221
WP2787	Syndecan interactions	1	ENSG00000041982	TNC	rs1888221
WP2672	ISG15 antiviral mechanism	1	ENSG00000055332	EIF2AK2	rs4233921
WP2771	Host Interactions with Influenza Factors	1	ENSG00000055332	EIF2AK2	rs4233921
WP1904	DDX58/IFIH1-mediated induction of interferon-alpha/beta	1	ENSG00000057663	ATG5	rs484621
WP1929	Thrombin signalling through proteinase activated receptors (PARs)	1	ENSG00000060558	GNA15	rs2302063
WP2804	Hair Follicle Development: Induction (Part 1 of 3)	1	ENSG00000062038	CDH3	rs4783565
WP560	TGF-beta Receptor Signaling	1	ENSG00000069702	TGFBR3	rs11165354, rs3738441
WP3308	Oncogene Induced Senescence	1	ENSG00000090905	TNRC6A	rs17177078
WP4117	Regulation of RUNX1 Expression and Activity	1	ENSG00000090905	TNRC6A	rs17177078
WP2533	Glycerophospholipid Biosynthetic Pathway	1	ENSG00000101577	LPIN2	rs10460009
WP3357	RHO GTPases activate PKNs	1	ENSG00000105357	MYH14	rs788338
WP2747	PI Metabolism	1	ENSG00000107679	PLEKHA1	rs2421016, rs2292626, rs10510110
WP2291	Deregulation of Rab and Rab Effector Genes in Bladder Cancer	1	ENSG00000110514	MADD	rs10501320, rs10838687, rs7944584
WP231	TNF alpha Signaling Pathway	1	ENSG00000110514	MADD	rs10501320, rs10838687, rs7944584
WP4141	PI3K/AKT/mTOR - VitD3 Signalling	1	ENSG00000111424	VDR	rs2239181
WP4072	Glycogen metabolism	1	ENSG00000111713	GYS2	rs10841855
WP2766	The citric acid (TCA) cycle and respiratory electron transport	1	ENSG00000112033	PPARD	rs7744392, rs3798343
WP4030	SCFA and skeletal muscle substrate metabolism	1	ENSG00000112033	PPARD	rs7744392, rs3798343
WP4061	Import of palmitoyl-CoA into the mitochondrial matrix	1	ENSG00000112033	PPARD	rs7744392, rs3798343
WP1528	Physiological and Pathological Hypertrophy of the Heart	1	ENSG00000112062	MAPK14	rs3761980, rs80028505
WP1808	DSCAM interactions	1	ENSG00000112062	MAPK14	rs3761980, rs80028505
WP1865	Myogenesis	1	ENSG00000112062	MAPK14	rs3761980, rs80028505
WP195	IL-1 signaling pathway	1	ENSG00000112062	MAPK14	rs3761980, rs80028505
WP2035	Follicle Stimulating Hormone (FSH) signaling pathway	1	ENSG00000112062	MAPK14	rs3761980, rs80028505
WP2036	TNF related weak inducer of apoptosis (TWEAK) Signaling Pathway	1	ENSG00000112062	MAPK14	rs3761980, rs80028505
WP2037	Prolactin Signaling Pathway	1	ENSG00000112062	MAPK14	rs3761980, rs80028505
WP2203	Thymic Stromal LymphoPoietin (TSLP) Signaling Pathway	1	ENSG00000112062	MAPK14	rs3761980, rs80028505
WP2593	JAK/STAT	1	ENSG00000112062	MAPK14	rs3761980, rs80028505
WP2637	Structural Pathway of Interleukin 1 (IL-1)	1	ENSG00000112062	MAPK14	rs3761980, rs80028505
WP2643	Nanoparticle-mediated activation of receptor signaling	1	ENSG00000112062	MAPK14	rs3761980, rs80028505
WP2792	MAP kinase activation in TLR cascade	1	ENSG00000112062	MAPK14	rs3761980, rs80028505
WP3303	Rac1/Pak1/p38/MMP-2 pathway	1	ENSG00000112062	MAPK14	rs3761980, rs80028505
WP3331	Mitochondrial biogenesis	1	ENSG00000112062	MAPK14	rs3761980, rs80028505
WP3874	Canonical and Non-Canonical TGF-B signaling	1	ENSG00000112062	MAPK14	rs3761980, rs80028505
WP395	IL-4 Signaling Pathway	1	ENSG00000112062	MAPK14	rs3761980, rs80028505
WP400	p38 MAPK Signaling Pathway	1	ENSG00000112062	MAPK14	rs3761980, rs80028505
WP408	Oxidative Stress	1	ENSG00000112062	MAPK14	rs3761980, rs80028505
WP585	Interferon type I signaling pathways	1	ENSG00000112062	MAPK14	rs3761980, rs80028505
WP75	Toll-like Receptor Signaling Pathway	1	ENSG00000112062	MAPK14	rs3761980, rs80028505
WP3617	Photodynamic therapy-induced NF-kB survival signaling	1	ENSG00000112715	VEGFA	rs998584
WP4086	Transcriptional regulation by the AP-2 (TFAP2) family of transcription factors	1	ENSG00000112715	VEGFA	rs998584
WP3381	Mismatch Repair	1	ENSG00000113318	MSH3	rs7709909
WP106	Alanine and aspartate metabolism	1	ENSG00000115866	DARS	rs145010525
WP1938	tRNA Aminoacylation	1	ENSG00000115866	DARS	rs145010525
WP4147	PTF1A related regulatory pathway	1	ENSG00000117707	PROX1	rs2075423, rs340874
WP2666	Elastic fibre formation	1	ENSG00000119681	LTBP2	rs11159086
WP3355	BMAL1:CLOCK,NPAS2 activates circadian gene expression	1	ENSG00000121671	CRY2	rs11605924
WP410	Exercise-induced Circadian Regulation	1	ENSG00000121671	CRY2	rs11605924
WP1802	Dissolution of Fibrin Clot	1	ENSG00000122194	PLG	rs783147
WP1916	Signaling by PDGF	1	ENSG00000122194	PLG	rs783147
WP272	Blood Clotting Cascade	1	ENSG00000122194	PLG	rs783147
WP2769	Activation of Matrix Metalloproteinases	1	ENSG00000122194	PLG	rs783147
WP2737	SRP-dependent cotranslational protein targeting to membrane	1	ENSG00000124783	SSR1	rs9505118
WP2717	Mitochondrial protein import	1	ENSG00000130204	TOMM40	rs6857
WP206	Fatty Acid Omega Oxidation	1	ENSG00000130649	CYP2E1	rs2070676, rs2070677
WP2816	Felbamate Metabolism	1	ENSG00000130649	CYP2E1	rs2070676, rs2070677
WP3627	Gut-Liver Indole Metabolism	1	ENSG00000130649	CYP2E1	rs2070676, rs2070677
WP3666	Metabolism of Dichloroethylene by CYP450	1	ENSG00000130649	CYP2E1	rs2070676, rs2070677
WP3891	Benzene metabolism	1	ENSG00000130649	CYP2E1	rs2070676, rs2070677
WP3996	Ethanol effects on histone modifications	1	ENSG00000130649	CYP2E1	rs2070676, rs2070677
WP3392	LGI-ADAM interactions	1	ENSG00000132535	DLG4	rs507506
WP247	Small Ligand GPCRs	1	ENSG00000134640	MTNR1B	rs10830962, rs10830963
WP3591	Sleep regulation	1	ENSG00000134640	MTNR1B	rs10830962, rs10830963
WP3893	Development and heterogeneity of the ILC family	1	ENSG00000135100	HNF1A	rs12427353, rs55783344
WP3971	Role of Osx and miRNAs in tooth development	1	ENSG00000135100	HNF1A	rs12427353, rs55783344
WP2777	Translocation of GLUT4 to the plasma membrane	1	ENSG00000138190	EXOC6	rs34773007, rs78627331
WP3670	Simplified Interaction Map Between LOXL4 and Oxidative Stress Pathway	1	ENSG00000138190	EXOC6	rs34773007, rs78627331
WP2572	Primary Focal Segmental Glomerulosclerosis FSGS	1	ENSG00000138193	PLCE1	rs1223629
WP1422	Sphingolipid Metabolism	1	ENSG00000143418	CERS2	rs267738
WP2001	miR-targeted genes in adipocytes - TarBase	1	ENSG00000149485	FADS1	rs174541, rs174550
WP3379	RHO GTPases Activate Formins	1	ENSG00000152253	SPC25	rs13387347, rs560887
WP698	Glucuronidation	1	ENSG00000156515	HK1	rs4745982, rs10823343
WP3334	Signaling by FGFR4	1	ENSG00000157764	BRAF	rs9648716
WP3335	Signaling by FGFR1	1	ENSG00000157764	BRAF	rs9648716
WP3336	Signaling by FGFR3	1	ENSG00000157764	BRAF	rs9648716
WP3338	Signaling by FGFR2	1	ENSG00000157764	BRAF	rs9648716
WP3504	Signaling by Interleukins	1	ENSG00000162594	IL23R	rs12743974
WP4052	Interleukin-12 family signaling	1	ENSG00000162594	IL23R	rs12743974
WP1866	NCAM signaling for neurite out-growth	1	ENSG00000163554	SPTA1	rs857691
WP4035	Intestinal absorption	1	ENSG00000163581	SLC2A2	rs11920090, rs8192675
WP3313	Hedgehog 'on' state	1	ENSG00000163636	PSMD6	rs9828933
WP3557	APC/C-mediated degradation of cell cycle proteins	1	ENSG00000163636	PSMD6	rs9828933
WP4109	Regulation of mitotic cell cycle	1	ENSG00000163636	PSMD6	rs9828933
WP3802	TP53 Regulates Transcription of Cell Death Genes	1	ENSG00000164938	TP53INP1	rs7845219, rs896854
WP1826	GPVI-mediated activation cascade	1	ENSG00000165025	SYK	rs10993738
WP1840	Interleukin-3, 5 and GM-CSF signaling	1	ENSG00000165025	SYK	rs10993738
WP2694	DAP12 interactions	1	ENSG00000165025	SYK	rs10993738
WP2732	Interleukin-2 family signaling	1	ENSG00000165025	SYK	rs10993738
WP4135	RNA Polymerase III Transcription	1	ENSG00000165684	SNAPC4	rs3812570
WP2702	Mitochondrial iron-sulfur cluster biogenesis	1	ENSG00000165898	ISCA2	rs11159086
WP1890	Processing of Capped Intronless Pre-mRNA	1	ENSG00000165934	CPSF2	rs1009170
WP1906	RNA Polymerase II Transcription	1	ENSG00000165934	CPSF2	rs1009170
WP3816	Regulation of TP53 Activity through Acetylation	1	ENSG00000167491	GATAD2A	rs150268548, rs3794991
WP3570	HDR through MMEJ (alt-NHEJ)	1	ENSG00000168496	FEN1	rs174541
WP1841	Intrinsic Pathway for Apoptosis	1	ENSG00000171791	BCL2	rs12454712
WP1809	Effects of PIP2 hydrolysis	1	ENSG00000172575	RASGRP1	rs7403531
WP2662	Vasopressin regulates renal water homeostasis via Aquaporins	1	ENSG00000173175	ADCY5	rs11717195, rs79223353, rs11708067
WP3560	Cargo concentration in the ER	1	ENSG00000174871	CNIH2	rs510398
WP1918	Signaling by Robo receptor	1	ENSG00000180370	PAK2	rs843532
WP4100	Gene and protein expression by JAK-STAT signaling after Interleukin-12 stimulation	1	ENSG00000180370	PAK2	rs843532
WP2751	Transcriptional regulation of white adipocyte differentiation	1	ENSG00000181092	ADIPOQ	rs182052
WP1794	Cell surface interactions at the vascular wall	1	ENSG00000183087	GAS6	rs9604573
WP3395	Cellular response to heat stress	1	ENSG00000185122	HSF1	rs62530366
WP1910	Signaling by EGFR	1	ENSG00000185359	HGS	rs73354145
WP3575	Endosomal Sorting Complex Required For Transport (ESCRT)	1	ENSG00000185359	HGS	rs73354145
WP3578	trans-Golgi Network Vesicle Budding	1	ENSG00000185359	HGS	rs73354145
WP4065	Clathrin-mediated endocytosis	1	ENSG00000185359	HGS	rs73354145
WP4080	Cargo recognition for clathrin-mediated endocytosis	1	ENSG00000185359	HGS	rs73354145
WP4119	Listeria monocytogenes entry into host cells	1	ENSG00000185359	HGS	rs73354145
WP1887	Post-translational modification: synthesis of GPI-anchored proteins	1	ENSG00000185565	LSAMP	rs1521418
WP1433	Nucleotide-binding Oligomerization Domain (NOD) pathway	1	ENSG00000187796	CARD9	rs11787792, rs3829109, rs1135314
WP3317	Ligand-independent caspase activation via DCC	1	ENSG00000196730	DAPK1	rs1421001
WP61	Notch Signaling Pathway	1	ENSG00000196781	TLE1	rs2506125, rs2796441
WP1874	Nucleosome assembly	1	ENSG00000197061	HIST1H4C	rs198846
WP2698	Meiotic recombination	1	ENSG00000197061	HIST1H4C	rs198846
WP2731	Meiotic synapsis	1	ENSG00000197061	HIST1H4C	rs198846
WP3305	NoRC negatively regulates rRNA expression	1	ENSG00000197061	HIST1H4C	rs198846
WP3312	PRC2 methylates histones and DNA	1	ENSG00000197061	HIST1H4C	rs198846
WP3359	DNA methylation	1	ENSG00000197061	HIST1H4C	rs198846
WP3364	SIRT1 negatively regulates rRNA Expression	1	ENSG00000197061	HIST1H4C	rs198846
WP3397	Activated PKN1 stimulates transcription of AR (androgen receptor) regulated genes KLK2 and KLK3	1	ENSG00000197061	HIST1H4C	rs198846
WP3547	Amyloid fiber formation	1	ENSG00000197061	HIST1H4C	rs198846
WP3550	Nonhomologous End-Joining (NHEJ)	1	ENSG00000197061	HIST1H4C	rs198846
WP3799	SUMOylation of chromatin organization proteins	1	ENSG00000197061	HIST1H4C	rs198846
WP3819	B-WICH complex positively regulates rRNA expression	1	ENSG00000197061	HIST1H4C	rs198846
WP2776	Visual phototransduction	1	ENSG00000198691	ABCA4	rs17110736
WP2821	Transcriptional regulation of pluripotent stem cells	1	ENSG00000204531	POU5F1	rs3130501, rs3132524
WP3299	let-7 inhibition of ES cell reprogramming	1	ENSG00000204531	POU5F1	rs3130501, rs3132524
WP3333	POU5F1 (OCT4), SOX2, NANOG activate genes related to proliferation	1	ENSG00000204531	POU5F1	rs3130501, rs3132524
WP3382	POU5F1 (OCT4), SOX2, NANOG repress genes related to differentiation	1	ENSG00000204531	POU5F1	rs3130501, rs3132524
WP3527	Preimplantation Embryo	1	ENSG00000204531	POU5F1	rs3130501, rs3132524
WP4134	Processing of SMDT1	1	ENSG00000215021	PHB2	rs2110073
