# Supplementary material for: From SNPs to pathways: Biological interpretation of type 2 diabetes (T2DM) genome wide association study (GWAS) results
Source: PLoS One. 2018 Apr 4;13(4):e0193515. doi: 10.1371/journal.pone.0193515 (PMC5884486; doi:10.1371/journal.pone.0193515)
Supplement: S2 Table — The table lists 27 genes with a pathway connection higher than ten, and if the gene is positioned in the core of the main SNP-gene-pathway network. Evidence of gene-disease association and relative strength score from DisGeNET database are reported. (XLSX) [file pone.0193515.s004.xlsx]

## Sheet: Sheet1
Gene	DEGREE of connections	Evidences of T2DM	DisGeNET score
PPARG	12	YES	0.393
NFKB1	71	YES	0.127
PRKCA	40	YES	0.12
EGFR	28	YES	0.12
PRKCE	12	YES	0.12
LDLR	15	YES	0.08
LPL	12	YES	0.08
NCOA6	10	YES	0.08
APOB	10	YES	0.08
NFATC2	11	YES	0.02
FOXO1	23	YES	0.012
PARP1	11	YES	0.006
SMAD3	20	YES	0.005
CREB1	46	YES	0.003
CALM2	26	YES	0.003
JAK2	30	YES	<0.001
MAP3K1	23	YES	<0.001
TGFBR1	11	YES	<0.001
CHUK	50	NO
MAPK10	22	NO
GNGT1	18	NO
GNG2	17	NO
PPP3CA	16	NO
PPP2R5E	13	NO
MAP3K8	11	NO
ITCH	10	NO
ADCY4	10	-
- : gene not present in the database
