# Supplementary material for: From SNPs to pathways: Biological interpretation of type 2 diabetes (T2DM) genome wide association study (GWAS) results
Source: PLoS One. 2018 Apr 4;13(4):e0193515. doi: 10.1371/journal.pone.0193515 (PMC5884486; doi:10.1371/journal.pone.0193515)
Supplement: S3 Table — (XLSX) [file pone.0193515.s005.xlsx]

## Sheet: Sheet1
Num SNPs per gene	Num of SNP-gene structures	Gene names
1	267	-
2	54	-
3	23	-
4	7	-
5	4	CNTN1, GRB10, PRKCA, ZNF615
6	4	SYNE1, THSD7B, NRG1, DDOST
8	1	SLC13A1
9	1	HIPK2
12	3	ATP8A1, ARHGAP26, TCF7L2
37	1	CDKAL1
- : genes are present but not reported
