# Supplementary material for: From SNPs to pathways: Biological interpretation of type 2 diabetes (T2DM) genome wide association study (GWAS) results
Source: PLoS One. 2018 Apr 4;13(4):e0193515. doi: 10.1371/journal.pone.0193515 (PMC5884486; doi:10.1371/journal.pone.0193515)
Supplement: S4 Table — The table shows genes that overlap with other genes and they have in common one or more T2DM GWAS SNPs. Evidence is reported for the DisGeNET score and PubMed ID of the gene involved in T2DM. (XLSX) [file pone.0193515.s006.xlsx]

## Sheet: Sheet1
Overlapping SNP	Gene	Evidence with T2DM	DisGeNET score	PubMed ID
rs5219	ABCC8	YES	0.484	16357843
	KCNJ11	YES	0.484	15115830
rs607254	DDOST	YES	0.002	17463248
	PINK1	YES	0.006	18495756
rs1610214	MT1A	YES	0.006	18249147
	MT1JP	YES	<0.001	16249430
rs3745718	CARD8	YES	<0.001	25788762
	ZNF114	-
rs6413504	LDLR	YES	0.08	18054320
	SPC24	-
rs152189	KIF2A	YES	<0.001
	DIMT1	-
rs7118691, rs7941509	MMP26	YES	0.003	18210030
	OR51A7	-
rs10500641, rs1391619	HBG2	YES	<0.001	9576755
	HBE1	NO
rs10483080	COL18A1	YES	0.003	18345385
	SLC19A1	NO
rs623817, rs630484, rs674114	DDOST	YES	0.002	17463248
	KIF17	NO
rs261332	LIPC	YES	0.275	15126514
	ALDH1A2	NO
rs1316753	DMGDH	NO
	JMY	NO
rs3777980	GOPC	NO
	ROS1	NO
rs1151488	MAP3K11	NO
	SIPA1	NO
rs3825569	MIR127	NO
	MIR136	NO
	MIR431	NO
	MIR433	NO
rs861844	MIR130B	NO
	PPIL2	NO
rs7698608	SLC9B1	NO
	SLC9B2	NO
rs2154490	BACH1	NO
	GRIK1	NO
rs4981504	ADCY4	-
	LTB4R	NO
rs8101509	ZNF613	-
	ZNF649	-
- : gene not found in the database
