# Supplementary material for: From SNPs to pathways: Biological interpretation of type 2 diabetes (T2DM) genome wide association study (GWAS) results
Source: PLoS One. 2018 Apr 4;13(4):e0193515. doi: 10.1371/journal.pone.0193515 (PMC5884486; doi:10.1371/journal.pone.0193515)
Supplement: S5 Table — (XLSX) [file pone.0193515.s007.xlsx]

## Sheet: Sheet1
Gene	SNP	SNP alias	Risk allele	Phenotype	Environmental factor	Condition of environmental factor	Sex	Population	PubMed ID
APOB	rs693	Thr2515Thr, ApoB XbaI	T	triglyceride	Vitamin A, serum		both	non-Hispanic Whites	22688886
APOB	rs693	Thr2515Thr, ApoB XbaI	T	LDL-C	Vitamin E, serum		both	non-Hispanic Whites	22688886
APOB	rs693	Thr2515Thr, ApoB XbaI	T	triglyceride	Vitamin E, serum		both	non-Hispanic Whites	22688886
FTO	rs9939609	none	A	BMI	carbohydrate, percent energy from	low	both	Swedish	19726594
FTO	rs9939609	none	A	delta BMI	energy intake	restricted	both	German	22310469
FTO	rs9939609	none	A	delta body weight	energy intake	restricted	both	German	22310469
FTO	rs9939609	none	A	BMI	fat, total, percent energy from	high	both	Swedish	19726594
FTO	rs9939609	none	A	coronary heart disease	fat, total, percent energy from	less than 32	both	Swedish	25644180
FTO	rs9939609	none	A	fat mass	fat, total, percent energy from	high	both	Swedish	21179003
FTO	rs9939609	none	A	glucose, fasting	folate intake	low	both	Spanish	23130628
FTO	rs9939609	none	T	delta insulin resistance (HOMA-IR)	low-fat during energy restriction	1520 kcal/d with 25% energy as fat	both	Spanish	23138007
FTO	rs9939609	none	T	delta insulin, fasting	low-fat during energy restriction	1520 kcal/d with 25% energy as fat	both	Spanish	23138007
FTO	rs9939609	none	T	body weight	Mediterranean diet		both	Spanish	19918250
FTO	rs9939609	none	A	T2DM	Mediterranean diet	low	both	Spanish	23130628
FTO	rs9939609	none	A	BMI	physical activity	low	both	Danish	17942823
FTO	rs9939609	none	A	BMI	physical activity	less than 230 kcal/d	both	Spanish	23284998
FTO	rs9939609	none	A	BMI	physical activity	less than 230 kcal/d	both	Spanish	23284998
FTO	rs9939609	none	A	fat mass	physical activity	low	both	Swedish	21179003
FTO	rs9939609	none	A	mortality, cardiovascular	physical activity	low	both	Swedish	21179003
FTO	rs9939609	none	A	waist circumference	physical activity	less than 230 kcal/d	both	Spanish	23284998
FTO	rs9939609	none	A	coronary heart disease	SFA, percent energy from	less than 14.6	both	Swedish	25644180
GCKR	rs780094	none	C	insulin, plasma, fasting	whole-grain intake	high	both	European ancestry	20693352
LPL	rs328	Ser447Stop, S447X	C	triglyceride	PUFA, N-6, plasma, percent total lipids	less than 35.48	both	European ancestry	21840003
LPL	rs328	Ser447Stop, S447X	C	TRL-TG	PUFA, N-6, plasma, percent total lipids	less than 35.48	both	European ancestry	21840003
LPL	rs328	Ser447Stop, S447X	G	delta HDL-C	SFA, percent energy from		both	Dutch	11737237
PPARG	rs1801282	Pro12Ala	G	waist circumference	control (normal) diet		both	Spanish	19267951
PPARG	rs1801282	Pro12Ala	G	BMI	fat, total, percent energy from	greater than 36.4	both	French	21540831
PPARG	rs1801282	Pro12Ala	G	delta body weight	fat, total, percent energy from	high	both	Spanish	22102511
PPARG	rs1801282	Pro12Ala	G	delta triglyceride	fat, total, percent energy from	less than 37	both	Finnish	12765846
PPARG	rs1801282	Pro12Ala	C	T2DM	fat, total, percent energy from	greater than 36.4	both	French	21540831
PPARG	rs1801282	Pro12Ala	G	BMI	MUFA, percent energy from	low	female	Spanish	21150196
PPARG	rs1801282	Pro12Ala	C	BMI	MUFA, percent total fat	greater than 56	both	Spanish	22102511
PPARG	rs1801282	Pro12Ala	G	BMI	MUFA, percent total fat	less than 56	both	Spanish	22102511
PPARG	rs1801282	Pro12Ala	C	fat mass	MUFA, percent total fat	greater than 56	both	Spanish	22102511
PPARG	rs1801282	Pro12Ala	G	fat mass	MUFA, percent total fat	less than 56	both	Spanish	22102511
PPARG	rs1801282	Pro12Ala	G	insulin, plasma, fasting	physical activity	high	both	United Kingdom	14681835
PPARG	rs1801282	Pro12Ala	G	T2DM	physical activity	lower half of the change in total physical activity	both	Finnish	18091023
PPARG	rs1801282	Pro12Ala	G	BMI	PUFA, N-6, arachidonic acid intake	high	both	German	12395215
PPARG	rs1801282	Pro12Ala	C	BMI	PUFA:SFA ratio	greater than 0.66	both	United Kingdom	11246892
PPARG	rs1801282	Pro12Ala	G	BMI	PUFA:SFA ratio	less than 0.39	both	United Kingdom	11246892
PPARG	rs1801282	Pro12Ala	G	cholesterol, total	PUFA:SFA ratio	less than 0.33	both	United Kingdom, Whites	21949049
PPARG	rs1801282	Pro12Ala	C	insulin, plasma, fasting	PUFA:SFA ratio	greater than 0.66	both	United Kingdom	11246892
PPARG	rs1801282	Pro12Ala	G	insulin, plasma, fasting	PUFA:SFA ratio	low	both	United Kingdom	14681835
PPARG	rs1801282	Pro12Ala	G	LDL-C	PUFA:SFA ratio	less than 0.33	both	United Kingdom, Whites	21949049
PPARG	rs1801282	Pro12Ala	C	triglyceride	PUFA:SFA ratio	greater than 0.34	both	United Kingdom, Whites	21949049
PPARG	rs1801282	Pro12Ala	G	delta triglyceride	SFA, percent energy from	less than 10	both	Finnish	12765846
TCF7L2	rs7903146	none	T	HbA1c, plasma, fasting	fiber intake	high	both	Swedish	22782288
TCF7L2	rs7903146	none	T	T2DM	fiber intake	high	both	Swedish	22782288
TCF7L2	rs7903146	none	C	T2DM, protection from	fiber intake	high	both	Swedish	22782288
TCF7L2	rs7903146	none	T	insulin sensitivity	SFA, percent energy from	greater than 15.5	both	French	21543200
TCF7L2	rs7903146	none	T	insulin, plasma, fasting	SFA, percent energy from	greater than 15.5	both	French	21543200
TCF7L2	rs7903146	none	T	metabolic syndrome	SFA, percent energy from	greater than 15.5	both	French	21543200
TCF7L2	rs7903146	none	T	T2DM	whole-grain diet	50 g whole grains/d	both	German	19149908
