# Supplementary material for: From SNPs to pathways: Biological interpretation of type 2 diabetes (T2DM) genome wide association study (GWAS) results
Source: PLoS One. 2018 Apr 4;13(4):e0193515. doi: 10.1371/journal.pone.0193515 (PMC5884486; doi:10.1371/journal.pone.0193515)
Supplement: S6 Table — (XLSX) [file pone.0193515.s008.xlsx]

## Sheet: Sheet1
Gene Symbol	Ensembl ID	SNP	P-Value	Effect Size	Tissue
MS4A14	ENSG00000166928.6	rs2241920	1.3e-43	0.6	Adipose - Subcutaneous
MS4A14	ENSG00000166928.6	rs2233253	7e-43	0.59	Adipose - Subcutaneous
MS4A14	ENSG00000166928.6	rs7935082	7e-43	0.59	Adipose - Subcutaneous
DNAH6	ENSG00000115423.14	rs1192316	9e-08	0.54	Adipose - Subcutaneous
DNAH6	ENSG00000115423.14	rs1192367	8.4e-08	0.53	Adipose - Subcutaneous
IL4	ENSG00000113520.6	rs2227284	3.9e-08	0.5	Adipose - Subcutaneous
ERCC6L2	ENSG00000182150.11	rs689619	7.7e-24	0.47	Adipose - Subcutaneous
CDA	ENSG00000158825.5	rs527912	1.3e-09	0.4	Adipose - Subcutaneous
AL035610.2	ENSG00000236532.1	rs2831605	0.00066	0.36	Adipose - Subcutaneous
ADCY10P1	ENSG00000161912.13	rs10456499	8.3e-11	0.34	Adipose - Subcutaneous
CCDC170	ENSG00000120262.8	rs6916452	1.6e-05	0.34	Adipose - Subcutaneous
COL24A1	ENSG00000171502.10	rs10493786	0.0023	0.34	Adipose - Subcutaneous
IQGAP1	ENSG00000140575.8	rs719473	1.8e-11	0.32	Adipose - Subcutaneous
RP11-131L23.1	ENSG00000223653.1	rs10489510	0.0047	0.32	Adipose - Subcutaneous
IQGAP1	ENSG00000140575.8	rs10520687	2.1e-11	0.31	Adipose - Subcutaneous
RP1-239B22.5	ENSG00000260196.1	rs5215	2.1e-08	0.31	Adipose - Subcutaneous
RP1-239B22.5	ENSG00000260196.1	rs5219	3.5e-08	0.31	Adipose - Subcutaneous
NPHP4	ENSG00000131697.13	rs806104	3.9e-08	0.31	Adipose - Subcutaneous
LTB4R	ENSG00000213903.4	rs4981504	2e-13	0.3	Adipose - Subcutaneous
GPC5	ENSG00000179399.9	rs1571596	4.6e-05	0.3	Adipose - Subcutaneous
HBG2	ENSG00000196565.8	rs1391619	0.0039	0.3	Adipose - Subcutaneous
AL163953.3	ENSG00000237356.1	rs10498449	0.0025	0.29	Adipose - Subcutaneous
HBG2	ENSG00000196565.8	rs10500641	0.005	0.29	Adipose - Subcutaneous
BRIP1	ENSG00000136492.4	rs717962	5.7e-06	0.28	Adipose - Subcutaneous
MS4A7	ENSG00000166927.8	rs2233253	1.3e-12	0.27	Adipose - Subcutaneous
MS4A7	ENSG00000166927.8	rs7935082	1.3e-12	0.27	Adipose - Subcutaneous
MS4A7	ENSG00000166927.8	rs2241920	1.6e-12	0.27	Adipose - Subcutaneous
GPC5	ENSG00000179399.9	rs7986010	0.00026	0.27	Adipose - Subcutaneous
CHPT1	ENSG00000111666.6	rs1124605	2.3e-07	0.26	Adipose - Subcutaneous
PIAS2	ENSG00000078043.11	rs530205	2.5e-07	0.26	Adipose - Subcutaneous
TTLL5	ENSG00000119685.15	rs1028258	0.0016	0.26	Adipose - Subcutaneous
P2RY12	ENSG00000169313.9	rs10513393	0.0018	0.26	Adipose - Subcutaneous
LMCD1-AS1	ENSG00000227110.2	rs1161171	0.0023	0.26	Adipose - Subcutaneous
BAI3	ENSG00000135298.9	rs2184723	1.2e-05	0.25	Adipose - Subcutaneous
PRDM6	ENSG00000061455.10	rs459530	0.00087	0.25	Adipose - Subcutaneous
PRDM6	ENSG00000061455.10	rs459743	0.00088	0.25	Adipose - Subcutaneous
GPR20	ENSG00000204882.3	rs7830293	0.03	0.25	Adipose - Subcutaneous
RP11-168G16.2	ENSG00000259430.1	rs1966765	0.03	0.25	Adipose - Subcutaneous
BAI3	ENSG00000135298.9	rs10485434	2.4e-05	0.24	Adipose - Subcutaneous
AC079776.2	ENSG00000214100.4	rs10496681	0.0038	0.24	Adipose - Subcutaneous
NRCAM	ENSG00000091129.15	rs10274696	0.00024	0.23	Adipose - Subcutaneous
TTLL5	ENSG00000119685.15	rs11621464	0.0043	0.23	Adipose - Subcutaneous
LMCD1-AS1	ENSG00000227110.2	rs359033	0.009	0.23	Adipose - Subcutaneous
NCR3LG1	ENSG00000188211.4	rs2051772	3.6e-05	0.22	Adipose - Subcutaneous
SEC31B	ENSG00000075826.12	rs2273696	6.8e-05	0.22	Adipose - Subcutaneous
LXN	ENSG00000079257.3	rs1492908	2.7e-05	0.21	Adipose - Subcutaneous
LXN	ENSG00000079257.3	rs1367313	2.8e-05	0.21	Adipose - Subcutaneous
APOB	ENSG00000084674.9	rs693	3.9e-05	0.21	Adipose - Subcutaneous
ATP8A1	ENSG00000124406.12	rs10034439	0.002	0.21	Adipose - Subcutaneous
ALX4	ENSG00000052850.5	rs729287	0.0034	0.21	Adipose - Subcutaneous
ESRRB	ENSG00000119715.10	rs755212	0.0077	0.21	Adipose - Subcutaneous
LMCD1-AS1	ENSG00000227110.2	rs10514664	0.0084	0.21	Adipose - Subcutaneous
JAZF1	ENSG00000153814.7	rs864745	5.5e-07	0.2	Adipose - Subcutaneous
PDLIM5	ENSG00000163110.10	rs2280002	1.7e-08	0.19	Adipose - Subcutaneous
ATP8B4	ENSG00000104043.10	rs2009833	6.5e-05	0.19	Adipose - Subcutaneous
NDUFS4	ENSG00000164258.7	rs10513019	0.00021	0.19	Adipose - Subcutaneous
TRPC2	ENSG00000182048.7	rs2271586	0.0033	0.19	Adipose - Subcutaneous
ALX4	ENSG00000052850.5	rs7949067	0.0034	0.19	Adipose - Subcutaneous
YLPM1	ENSG00000119596.13	rs2058919	2.5e-05	0.18	Adipose - Subcutaneous
EXT2	ENSG00000151348.9	rs962848	0.0018	0.17	Adipose - Subcutaneous
MSH6	ENSG00000116062.10	rs3136279	0.0034	0.17	Adipose - Subcutaneous
DISP1	ENSG00000154309.7	rs10495205	0.0063	0.17	Adipose - Subcutaneous
SCLY	ENSG00000132330.12	rs2249434	0.01	0.17	Adipose - Subcutaneous
KIF16B	ENSG00000089177.13	rs6044102	0.00061	0.16	Adipose - Subcutaneous
ALMS1	ENSG00000116127.13	rs10496191	0.00071	0.16	Adipose - Subcutaneous
ALMS1	ENSG00000116127.13	rs10496193	0.00071	0.16	Adipose - Subcutaneous
LACC1	ENSG00000179630.6	rs2325089	0.004	0.16	Adipose - Subcutaneous
SLC15A5	ENSG00000188991.3	rs3852567	0.0092	0.16	Adipose - Subcutaneous
RP11-624M8.1	ENSG00000237742.2	rs984040	0.011	0.16	Adipose - Subcutaneous
GRIP1	ENSG00000155974.7	rs1168330	0.033	0.16	Adipose - Subcutaneous
TSPAN8	ENSG00000127324.4	rs10506625	0.0028	0.15	Adipose - Subcutaneous
SLC20A1	ENSG00000144136.6	rs885346	0.0032	0.15	Adipose - Subcutaneous
CREB1	ENSG00000118260.10	rs1806584	0.004	0.15	Adipose - Subcutaneous
CLEC1A	ENSG00000150048.6	rs952545	0.0042	0.15	Adipose - Subcutaneous
ZNF114	ENSG00000178150.4	rs3745718	0.033	0.15	Adipose - Subcutaneous
CDKAL1	ENSG00000145996.7	rs13194407	0.046	0.15	Adipose - Subcutaneous
CARD8	ENSG00000105483.12	rs3745718	3.6e-05	0.14	Adipose - Subcutaneous
DMGDH	ENSG00000132837.10	rs949645	0.00012	0.14	Adipose - Subcutaneous
MFSD9	ENSG00000135953.6	rs2540317	0.0029	0.14	Adipose - Subcutaneous
SLC9A9	ENSG00000181804.10	rs729511	0.0039	0.14	Adipose - Subcutaneous
ARHGAP26	ENSG00000145819.11	rs447923	0.006	0.13	Adipose - Subcutaneous
TSPAN8	ENSG00000127324.4	rs7961581	0.013	0.13	Adipose - Subcutaneous
SLC15A5	ENSG00000188991.3	rs3847916	0.03	0.13	Adipose - Subcutaneous
ANO3	ENSG00000134343.8	rs10501051	0.036	0.13	Adipose - Subcutaneous
ZFP30	ENSG00000120784.11	rs11083430	0.041	0.13	Adipose - Subcutaneous
DLG2	ENSG00000150672.12	rs867033	0.048	0.13	Adipose - Subcutaneous
PHF11	ENSG00000136147.12	rs2981	0.005	0.12	Adipose - Subcutaneous
FOXO1	ENSG00000150907.6	rs7323267	0.0058	0.12	Adipose - Subcutaneous
ARHGAP26	ENSG00000145819.11	rs707177	0.014	0.12	Adipose - Subcutaneous
ZFYVE28	ENSG00000159733.9	rs3118617	0.015	0.12	Adipose - Subcutaneous
PCDH9	ENSG00000184226.10	rs1036995	0.017	0.12	Adipose - Subcutaneous
NLGN1	ENSG00000169760.13	rs1023738	0.025	0.12	Adipose - Subcutaneous
CDKAL1	ENSG00000145996.7	rs9295496	0.038	0.12	Adipose - Subcutaneous
SIK2	ENSG00000170145.4	rs10502147	0.0053	0.11	Adipose - Subcutaneous
WDR93	ENSG00000140527.10	rs11634708	0.0066	0.11	Adipose - Subcutaneous
TSPAN8	ENSG00000127324.4	rs7972188	0.018	0.11	Adipose - Subcutaneous
PHLDB1	ENSG00000019144.12	rs2077173	0.031	0.11	Adipose - Subcutaneous
NLGN1	ENSG00000169760.13	rs721729	0.047	0.11	Adipose - Subcutaneous
GTF2E1	ENSG00000153767.5	rs1505700	0.049	0.11	Adipose - Subcutaneous
MARCH1	ENSG00000145416.9	rs978402	0.05	0.11	Adipose - Subcutaneous
PGD	ENSG00000142657.16	rs3737155	0.002	0.1	Adipose - Subcutaneous
VSIG10	ENSG00000176834.9	rs7957463	0.037	0.1	Adipose - Subcutaneous
SGCG	ENSG00000102683.6	rs9317547	0.05	0.1	Adipose - Subcutaneous
RBM18	ENSG00000119446.9	rs3829097	0.016	0.098	Adipose - Subcutaneous
IFT80	ENSG00000068885.10	rs10513551	0.025	0.097	Adipose - Subcutaneous
SIL1	ENSG00000120725.8	rs1990930	0.019	0.096	Adipose - Subcutaneous
LPL	ENSG00000175445.10	rs328	0.046	0.096	Adipose - Subcutaneous
KIF1B	ENSG00000054523.12	rs10492969	0.031	0.093	Adipose - Subcutaneous
KALRN	ENSG00000160145.11	rs10512620	0.0053	0.092	Adipose - Subcutaneous
SIL1	ENSG00000120725.8	rs11744695	0.037	0.086	Adipose - Subcutaneous
JMY	ENSG00000152409.8	rs1316753	0.01	0.085	Adipose - Subcutaneous
RBM18	ENSG00000119446.9	rs1060586	0.036	0.085	Adipose - Subcutaneous
FAM129A	ENSG00000135842.12	rs689157	0.032	0.077	Adipose - Subcutaneous
CPQ	ENSG00000104324.11	rs2319928	0.048	0.073	Adipose - Subcutaneous
SLC44A5	ENSG00000137968.12	rs211706	0.019	1.3	Liver
MS4A14	ENSG00000166928.6	rs2241920	5.8e-08	0.55	Liver
MS4A14	ENSG00000166928.6	rs2233253	5.9e-08	0.55	Liver
MS4A14	ENSG00000166928.6	rs7935082	5.9e-08	0.55	Liver
DNAH6	ENSG00000115423.14	rs1192316	1.2e-05	0.55	Liver
DNAH6	ENSG00000115423.14	rs1192367	1.2e-05	0.55	Liver
CLEC1A	ENSG00000150048.6	rs952545	0.043	0.44	Liver
LTB4R	ENSG00000213903.4	rs4981504	3.2e-06	0.42	Liver
ESRRG	ENSG00000196482.12	rs2576212	0.0061	0.4	Liver
ESRRG	ENSG00000196482.12	rs2576216	0.0069	0.39	Liver
ESRRG	ENSG00000196482.12	rs2818781	0.0069	0.39	Liver
DLEU1	ENSG00000176124.7	rs3118650	0.046	0.38	Liver
RP11-223A3.1	ENSG00000227527.2	rs2494366	0.042	0.37	Liver
IQGAP1	ENSG00000140575.8	rs719473	1.1e-08	0.36	Liver
DST	ENSG00000151914.13	rs6927258	0.0034	0.36	Liver
CALM2	ENSG00000143933.12	rs1723482	0.0013	0.34	Liver
ZNF239	ENSG00000196793.9	rs9326506	0.009	0.34	Liver
GRB10	ENSG00000106070.13	rs10486757	0.031	0.34	Liver
CHPT1	ENSG00000111666.6	rs1124605	0.0045	0.33	Liver
ADCY10P1	ENSG00000161912.13	rs10456499	9.2e-05	0.32	Liver
SLC44A3	ENSG00000143036.12	rs859101	0.031	0.32	Liver
IQGAP1	ENSG00000140575.8	rs10520687	5.2e-07	0.31	Liver
NCR3LG1	ENSG00000188211.4	rs2051772	0.0014	0.3	Liver
ERCC6L2	ENSG00000182150.11	rs689619	0.0079	0.29	Liver
JAZF1	ENSG00000153814.7	rs864745	0.011	0.29	Liver
ARHGAP26	ENSG00000145819.11	rs27546	0.032	0.29	Liver
RORA	ENSG00000069667.11	rs10519058	0.032	0.29	Liver
RORA	ENSG00000069667.11	rs1657800	0.033	0.29	Liver
ZFYVE28	ENSG00000159733.9	rs3118617	0.039	0.29	Liver
SFMBT2	ENSG00000198879.7	rs2025463	0.0024	0.28	Liver
SPECC1	ENSG00000128487.12	rs1373147	0.0089	0.28	Liver
SPECC1	ENSG00000128487.12	rs2158473	0.0089	0.28	Liver
LIPC	ENSG00000166035.6	rs261332	0.013	0.28	Liver
MTHFSD	ENSG00000103248.13	rs3751797	0.046	0.27	Liver
ZC3H12C	ENSG00000149289.6	rs1789369	0.01	0.26	Liver
RP11-624M8.1	ENSG00000237742.2	rs984040	0.013	0.25	Liver
RP1-239B22.5	ENSG00000260196.1	rs5215	0.022	0.25	Liver
RP1-239B22.5	ENSG00000260196.1	rs5219	0.027	0.24	Liver
RAB36	ENSG00000100228.8	rs1807460	0.021	0.23	Liver
ADAMTS12	ENSG00000151388.6	rs10521005	0.021	0.22	Liver
ADAMTS12	ENSG00000151388.6	rs9292501	0.021	0.22	Liver
ADAMTS12	ENSG00000151388.6	rs9292502	0.021	0.22	Liver
CTNNBL1	ENSG00000132792.14	rs910760	0.039	0.22	Liver
CNTN1	ENSG00000018236.10	rs192852	0.048	0.22	Liver
TBC1D7	ENSG00000145979.13	rs202020	0.034	0.21	Liver
ADAMTSL1	ENSG00000178031.11	rs2164000	0.037	0.21	Liver
HELZ	ENSG00000198265.7	rs8080100	0.0059	0.2	Liver
FBXO11	ENSG00000138081.15	rs3136279	0.014	0.19	Liver
MAP3K8	ENSG00000107968.5	rs303436	0.045	0.16	Liver
OR51E1	ENSG00000180785.8	rs10500609	0.037	0.88	Pancreas
LIPC	ENSG00000166035.6	rs261332	1.1e-06	0.62	Pancreas
MS4A14	ENSG00000166928.6	rs2241920	5.2e-15	0.59	Pancreas
GALNT13	ENSG00000144278.10	rs12615781	0.0038	0.59	Pancreas
MS4A14	ENSG00000166928.6	rs2233253	1.4e-14	0.58	Pancreas
MS4A14	ENSG00000166928.6	rs7935082	1.4e-14	0.58	Pancreas
IQGAP1	ENSG00000140575.8	rs10520687	4.4e-12	0.57	Pancreas
IQGAP1	ENSG00000140575.8	rs719473	7.3e-12	0.57	Pancreas
ITIH5	ENSG00000123243.10	rs10508329	0.00065	0.55	Pancreas
ERCC6L2	ENSG00000182150.11	rs689619	6.8e-10	0.53	Pancreas
JAZF1	ENSG00000153814.7	rs864745	8.5e-10	0.51	Pancreas
RP11-624M8.1	ENSG00000237742.2	rs984040	2.7e-05	0.48	Pancreas
GPR20	ENSG00000204882.3	rs7830293	0.036	0.46	Pancreas
LXN	ENSG00000079257.3	rs1367313	6.2e-07	0.44	Pancreas
LXN	ENSG00000079257.3	rs1492908	6.2e-07	0.44	Pancreas
ARHGEF38	ENSG00000236699.4	rs4324546	0.00011	0.4	Pancreas
PPARG	ENSG00000132170.15	rs1801282	0.0028	0.38	Pancreas
PARP1	ENSG00000143799.8	rs2027440	1.3e-05	0.37	Pancreas
CHPT1	ENSG00000111666.6	rs1124605	0.00045	0.37	Pancreas
UNC5C	ENSG00000182168.10	rs7684538	0.0027	0.37	Pancreas
CARD8	ENSG00000105483.12	rs3745718	6.3e-06	0.36	Pancreas
ALMS1	ENSG00000116127.13	rs10496193	5.3e-05	0.35	Pancreas
ALMS1	ENSG00000116127.13	rs10496191	7.1e-05	0.35	Pancreas
PTGER3	ENSG00000050628.16	rs570021	0.0019	0.35	Pancreas
PXDNL	ENSG00000147485.8	rs763550	0.05	0.35	Pancreas
LTB4R	ENSG00000213903.4	rs4981504	2.3e-05	0.34	Pancreas
PTGER3	ENSG00000050628.16	rs6424414	0.0022	0.34	Pancreas
KIF16B	ENSG00000089177.13	rs6044102	8.8e-05	0.32	Pancreas
CDA	ENSG00000158825.5	rs527912	0.0038	0.32	Pancreas
PLEKHG7	ENSG00000187510.3	rs1504907	0.0052	0.32	Pancreas
DNAH6	ENSG00000115423.14	rs1192367	0.042	0.31	Pancreas
TMEM87A	ENSG00000103978.11	rs1678985	0.0004	0.3	Pancreas
DNAH6	ENSG00000115423.14	rs1192316	0.046	0.3	Pancreas
BNC2	ENSG00000173068.13	rs1411429	0.024	0.29	Pancreas
BNC2	ENSG00000173068.13	rs2183408	0.024	0.29	Pancreas
BNC2	ENSG00000173068.13	rs6475074	0.025	0.28	Pancreas
CDKAL1	ENSG00000145996.7	rs13194407	0.029	0.28	Pancreas
SPTLC3	ENSG00000172296.8	rs6109675	0.0018	0.27	Pancreas
MBD2	ENSG00000134046.7	rs615696	0.0015	0.26	Pancreas
SPC24	ENSG00000161888.7	rs6413504	0.0047	0.26	Pancreas
NCR3LG1	ENSG00000188211.4	rs2051772	0.0054	0.26	Pancreas
RP1-239B22.5	ENSG00000260196.1	rs5215	0.0097	0.26	Pancreas
RP1-239B22.5	ENSG00000260196.1	rs5219	0.0098	0.26	Pancreas
MTHFSD	ENSG00000103248.13	rs3751797	0.013	0.26	Pancreas
MYOM1	ENSG00000101605.8	rs976655	0.013	0.26	Pancreas
PDE4B	ENSG00000184588.13	rs6588186	0.016	0.26	Pancreas
USP12	ENSG00000152484.9	rs565707	0.0021	0.25	Pancreas
GOPC	ENSG00000047932.9	rs3777980	0.005	0.25	Pancreas
APOLD1	ENSG00000178878.8	rs10505768	0.034	0.25	Pancreas
TTLL5	ENSG00000119685.15	rs11621464	0.037	0.25	Pancreas
TTLL5	ENSG00000119685.15	rs1028258	0.05	0.25	Pancreas
ADCY10P1	ENSG00000161912.13	rs10456499	0.015	0.23	Pancreas
RBM19	ENSG00000122965.6	rs4767161	0.045	0.23	Pancreas
SPECC1	ENSG00000128487.12	rs2703813	0.0066	0.22	Pancreas
PDE8B	ENSG00000113231.9	rs4704400	0.029	0.22	Pancreas
MARCH1	ENSG00000145416.9	rs978402	0.031	0.22	Pancreas
MS4A7	ENSG00000166927.8	rs2233253	0.0018	0.21	Pancreas
MS4A7	ENSG00000166927.8	rs7935082	0.0018	0.21	Pancreas
MS4A7	ENSG00000166927.8	rs2241920	0.0024	0.21	Pancreas
JAK2	ENSG00000096968.8	rs2225125	0.05	0.21	Pancreas
TRHDE	ENSG00000072657.4	rs997590	0.024	0.2	Pancreas
TCF7L2	ENSG00000148737.11	rs17747324	0.043	0.2	Pancreas
BTG1	ENSG00000133639.3	rs35666	0.049	0.2	Pancreas
DAAM1	ENSG00000100592.11	rs755011	0.0025	0.19	Pancreas
TMEM135	ENSG00000166575.12	rs2130154	0.013	0.19	Pancreas
MAP3K8	ENSG00000107968.5	rs303436	0.023	0.19	Pancreas
PEPD	ENSG00000124299.9	rs10500265	0.03	0.19	Pancreas
ST3GAL1	ENSG00000008513.10	rs939024	0.041	0.19	Pancreas
CDKAL1	ENSG00000145996.7	rs9358356	0.047	0.19	Pancreas
PIAS2	ENSG00000078043.11	rs530205	0.013	0.18	Pancreas
PPP4R1	ENSG00000154845.11	rs3898762	0.025	0.18	Pancreas
TBC1D5	ENSG00000131374.10	rs10510478	0.035	0.18	Pancreas
CDKAL1	ENSG00000145996.7	rs7754840	0.049	0.18	Pancreas
ZNF239	ENSG00000196793.9	rs9326506	0.035	0.17	Pancreas
SLC20A1	ENSG00000144136.6	rs885346	0.043	0.17	Pancreas
KIF1B	ENSG00000054523.12	rs10492969	0.00049	0.16	Pancreas
MFSD9	ENSG00000135953.6	rs2540317	0.027	0.16	Pancreas
MSH6	ENSG00000116062.10	rs3136279	0.05	0.16	Pancreas
RIMS2	ENSG00000176406.16	rs7001645	0.035	0.15	Pancreas
DMXL2	ENSG00000104093.9	rs882385	0.038	0.15	Pancreas
TCF7L2	ENSG00000148737.11	rs4918789	0.042	0.15	Pancreas
TMF1	ENSG00000144747.10	rs7375020	0.013	0.14	Pancreas
ABCC8	ENSG00000006071.7	rs5219	0.018	0.14	Pancreas
HIPK2	ENSG00000064393.11	rs10262338	0.023	0.14	Pancreas
HIPK2	ENSG00000064393.11	rs10271287	0.024	0.14	Pancreas
HIPK2	ENSG00000064393.11	rs10261979	0.034	0.13	Pancreas
HIPK2	ENSG00000064393.11	rs10277603	0.034	0.13	Pancreas
HIPK2	ENSG00000064393.11	rs9692401	0.034	0.13	Pancreas
HIPK2	ENSG00000064393.11	rs9690418	0.035	0.13	Pancreas
HIPK2	ENSG00000064393.11	rs12707449	0.037	0.13	Pancreas
IDE	ENSG00000119912.11	rs2421943	0.031	0.12	Pancreas
MS4A14	ENSG00000166928.6	rs2241920	7.3e-24	0.54	Muscle - Skeletal
MS4A14	ENSG00000166928.6	rs2233253	3.5e-23	0.53	Muscle - Skeletal
MS4A14	ENSG00000166928.6	rs7935082	3.6e-23	0.53	Muscle - Skeletal
CSMD1	ENSG00000183117.13	rs10503197	7.5e-05	0.42	Muscle - Skeletal
SLC44A5	ENSG00000137968.12	rs211706	0.014	0.4	Muscle - Skeletal
PHF11	ENSG00000136147.12	rs2981	2.9e-21	0.39	Muscle - Skeletal
PXDNL	ENSG00000147485.8	rs763550	1.5e-06	0.38	Muscle - Skeletal
CDA	ENSG00000158825.5	rs527912	4.6e-08	0.37	Muscle - Skeletal
RP11-768F21.1	ENSG00000248636.2	rs804628	6.2e-08	0.35	Muscle - Skeletal
LEPREL1	ENSG00000090530.5	rs1666484	6.4e-07	0.35	Muscle - Skeletal
PRRC2B	ENSG00000130723.13	rs1416904	2.3e-07	0.34	Muscle - Skeletal
RP11-768F21.1	ENSG00000248636.2	rs1918416	3.3e-07	0.34	Muscle - Skeletal
PGD	ENSG00000142657.16	rs3737155	3.1e-10	0.33	Muscle - Skeletal
CYTIP	ENSG00000115165.5	rs6704803	0.0075	0.32	Muscle - Skeletal
CARD8	ENSG00000105483.12	rs3745718	4.1e-13	0.3	Muscle - Skeletal
MS4A7	ENSG00000166927.8	rs2233253	1.6e-11	0.3	Muscle - Skeletal
MS4A7	ENSG00000166927.8	rs7935082	1.6e-11	0.3	Muscle - Skeletal
MS4A7	ENSG00000166927.8	rs2241920	1.9e-11	0.3	Muscle - Skeletal
CHPT1	ENSG00000111666.6	rs1124605	1.8e-08	0.28	Muscle - Skeletal
JAZF1	ENSG00000153814.7	rs864745	3.7e-09	0.27	Muscle - Skeletal
CPED1	ENSG00000106034.13	rs2896299	1.8e-06	0.27	Muscle - Skeletal
ERCC6L2	ENSG00000182150.11	rs689619	3.4e-08	0.26	Muscle - Skeletal
DMGDH	ENSG00000132837.10	rs1316753	7.2e-06	0.26	Muscle - Skeletal
CLEC1A	ENSG00000150048.6	rs952545	0.00023	0.25	Muscle - Skeletal
CCDC138	ENSG00000163006.7	rs1073893	0.0009	0.23	Muscle - Skeletal
PCDH9	ENSG00000184226.10	rs718901	0.00036	0.22	Muscle - Skeletal
NOTCH2	ENSG00000134250.13	rs10923931	0.00029	0.21	Muscle - Skeletal
DMGDH	ENSG00000132837.10	rs949645	0.00032	0.21	Muscle - Skeletal
PEPD	ENSG00000124299.9	rs10500265	0.015	0.21	Muscle - Skeletal
PRDM6	ENSG00000061455.10	rs459530	0.015	0.21	Muscle - Skeletal
PRDM6	ENSG00000061455.10	rs459743	0.015	0.21	Muscle - Skeletal
HBG2	ENSG00000196565.8	rs10500641	0.035	0.2	Muscle - Skeletal
HPSE2	ENSG00000172987.8	rs1159006	0.025	0.19	Muscle - Skeletal
RP11-624M8.1	ENSG00000237742.2	rs984040	2.4e-05	0.18	Muscle - Skeletal
FADS2	ENSG00000134824.9	rs174616	3.4e-05	0.18	Muscle - Skeletal
RGS6	ENSG00000182732.12	rs2283374	0.0038	0.18	Muscle - Skeletal
LOH12CR1	ENSG00000165714.6	rs3751262	0.017	0.18	Muscle - Skeletal
NDUFS4	ENSG00000164258.7	rs10513019	3.5e-06	0.17	Muscle - Skeletal
RP11-546K22.1	ENSG00000253844.1	rs192392	0.0096	0.17	Muscle - Skeletal
SH3YL1	ENSG00000035115.17	rs4241316	0.019	0.17	Muscle - Skeletal
MSH6	ENSG00000116062.10	rs3136279	0.00079	0.16	Muscle - Skeletal
ENPP1	ENSG00000197594.7	rs2021966	0.0074	0.16	Muscle - Skeletal
RPP30	ENSG00000148688.9	rs10509613	0.0011	0.15	Muscle - Skeletal
AKAP13	ENSG00000170776.15	rs6496109	0.012	0.15	Muscle - Skeletal
IQCH	ENSG00000103599.15	rs8026627	0.013	0.15	Muscle - Skeletal
MAPK10	ENSG00000109339.14	rs7655217	0.025	0.15	Muscle - Skeletal
PEX11A	ENSG00000166821.4	rs11634708	0.0002	0.14	Muscle - Skeletal
TANGO6	ENSG00000103047.3	rs10500547	0.00021	0.14	Muscle - Skeletal
ADCY10P1	ENSG00000161912.13	rs10456499	0.00039	0.14	Muscle - Skeletal
ATP8A1	ENSG00000124406.12	rs10034439	0.00074	0.14	Muscle - Skeletal
KCNB1	ENSG00000158445.7	rs237459	0.0013	0.14	Muscle - Skeletal
ISCU	ENSG00000136003.11	rs10492252	0.0015	0.14	Muscle - Skeletal
BACH1	ENSG00000156273.11	rs2248536	0.022	0.14	Muscle - Skeletal
MAPK10	ENSG00000109339.14	rs1031737	0.032	0.14	Muscle - Skeletal
ALX4	ENSG00000052850.5	rs7949067	0.034	0.14	Muscle - Skeletal
RBMS3	ENSG00000144642.16	rs10510622	0.038	0.14	Muscle - Skeletal
CHSY3	ENSG00000198108.3	rs1860066	0.039	0.14	Muscle - Skeletal
MT1JP	ENSG00000255986.2	rs1610214	0.044	0.14	Muscle - Skeletal
PDLIM5	ENSG00000163110.10	rs1493112	0.00095	0.13	Muscle - Skeletal
ALMS1	ENSG00000116127.13	rs10496191	0.0023	0.13	Muscle - Skeletal
C12orf75	ENSG00000235162.4	rs1368254	0.0028	0.13	Muscle - Skeletal
ALMS1	ENSG00000116127.13	rs10496193	0.0031	0.13	Muscle - Skeletal
IQGAP1	ENSG00000140575.8	rs10520687	0.014	0.13	Muscle - Skeletal
SFMBT2	ENSG00000198879.7	rs2025463	0.014	0.13	Muscle - Skeletal
MARCH1	ENSG00000145416.9	rs978402	0.033	0.13	Muscle - Skeletal
GTF2E1	ENSG00000153767.5	rs1505700	5e-05	0.12	Muscle - Skeletal
PPA2	ENSG00000138777.15	rs2726526	8.4e-05	0.12	Muscle - Skeletal
KIF16B	ENSG00000089177.13	rs6044102	0.00026	0.12	Muscle - Skeletal
NOM1	ENSG00000146909.3	rs10256184	0.002	0.12	Muscle - Skeletal
NOM1	ENSG00000146909.3	rs2024265	0.002	0.12	Muscle - Skeletal
IQGAP1	ENSG00000140575.8	rs719473	0.04	0.12	Muscle - Skeletal
COA1	ENSG00000106603.13	rs10081211	0.0043	0.11	Muscle - Skeletal
ASTN2	ENSG00000148219.12	rs6478237	0.037	0.11	Muscle - Skeletal
FTO	ENSG00000140718.14	rs9939609	0.014	0.093	Muscle - Skeletal
FTO	ENSG00000140718.14	rs7193144	0.02	0.088	Muscle - Skeletal
FTO	ENSG00000140718.14	rs8050136	0.02	0.088	Muscle - Skeletal
DCAF6	ENSG00000143164.11	rs10489202	0.02	0.085	Muscle - Skeletal
DIMT1	ENSG00000086189.5	rs152189	0.0096	0.083	Muscle - Skeletal
KIAA1217	ENSG00000120549.11	rs10508674	0.042	0.08	Muscle - Skeletal
TMEM182	ENSG00000170417.10	rs2540317	0.044	0.061	Muscle - Skeletal
ENDOD1	ENSG00000149218.4	rs586421	0.041	0.056	Muscle - Skeletal
