# Supplementary material for: From SNPs to pathways: Biological interpretation of type 2 diabetes (T2DM) genome wide association study (GWAS) results
Source: PLoS One. 2018 Apr 4;13(4):e0193515. doi: 10.1371/journal.pone.0193515 (PMC5884486; doi:10.1371/journal.pone.0193515)
Supplement: S7 Table — (XLSX) [file pone.0193515.s009.xlsx]

## Sheet: Sheet1
Meta-analysis on Genetic Association Studies Checklist | PLOS ONE
	Item	Section name and paragraph number within manuscript
	Introduction
1	Provide a detailed justification for the polymorphism studied; if a single polymorphism was analyzed, give details as to why others were not included in the meta-analysis.	Not applicable for the original study (ref. 20), that is a meta-analysis of GWAS with different disease focus.
2	Provide a detailed justification for the population(s) and clinical condition studied.	Not applicable for the original study (ref. 20), see comment above.
	Methods
3	Provide full details of the search strategy employed; outline the full electronic search strategy –specific combination of keywords and any limits applied- for at least one database. Specify whether synonyms of polymorphisms/genes (e.g. SNP number) were searched.	Materials and Methods, lines 111-113 (Methods section in ref.20)
4	Report full details on the inclusion and exclusion criteria applied for selecting studies. Please list the excluded articles and the reasons for exclusion of each article in a supplementary file.	Materials and Methods, lines 111-113 (Methods section and Additional material in ref.20)
5	Provide details on how the quality of the studies included in the analyses was assessed.	Materials and Methods, lines 111-113 (Methods section in ref.20)
6	Describe steps taken to contact study authors to identify additional studies and to request missing data.	Additional material in the original study ref.20
7	Describe how environmental effects were adjusted for, if this adjustment was not conducted, outline the reasons for this.	Not mentioned in the original study ref. 20
8	Describe the methods of handling heterogeneity/between-study variance.	Materials and Methods, lines 111-113 (Results section in ref.20)
9	Describe how the Hardy-Weinberg equilibrium and linkage disequilibrium were assessed.	HW is not mentioned in the original study ref. 20. However, in that paper the following is stated on the LD: “ With a Perl program the average pairwise LD within each 100kb bin based on the HapMapCEU data (release #23a) is determined.”
10	Describe and justify the choice of model for the analyses (per-allele vs per-genotype vs genetic model-free, random effects vs fixed effects).	Not mentioned in the original study ref. 20
11	Describe whether a sensitivity analysis has been completed.	Materials and Methods, lines 105-108 (Results section in ref.20)
12	Describe whether an assessment of the effects of population stratification has been conducted.	Not mentioned in the original study ref. 20
13	Describe whether study-specific results have been assessed and if so the reasons for this (e.g. forest plot).	Results section in the original study ref.20
	Results
14	Include flow diagram for the studies included in the meta-analysis as the first figure for the manuscript	Not applicable for the original study ref. 20
15	Report details on allele/genotype prevalence.	Results section in the original study ref.20
16	Report the effect size estimates and p values for each analysis.	Results section in the original study ref.20
	Discussion
17	Discuss the limitations of the meta-analysis, including genotyping errors/bias and publication bias.	Additional material in the original study ref.20
18	If the meta-analysis identifies an association within a subgroup of the population studied but not another, discuss the implications of these results, and if applicable the possibility of subgroup-specific publication bias.	Not applicable for the original study ref.20
19	Discuss the suitability of the sample size employed to the research question and the power of the study.	Sample size related to our analysis is reported in line 115 of the Material and Methods. General sample size and power of the study considerations are in the Discussion and the Additional material of the original study in ref.20.
